# Supplementary material for: Expanding the World of Marine Bacterial and Archaeal Clades
Source: Front Microbiol. 2016 Jan 8;6:1524. doi: 10.3389/fmicb.2015.01524 (PMC4705458; doi:10.3389/fmicb.2015.01524)
Supplement: Table S1 — Keywords used for identifying marine water column sequences in SILVA SSU Ref 111 dataset. [file DataSheet1.XLSX]

## Sheet: Sheet1
Keywords that should be found in isolation_source field:
marine	sea	ocean	water	gulf	inlet	harbour	harbor	plankton	bay	island	atlantic
Keywords that should NOT be found in isolation_source field:
infiltrative	ultra pure water	snow water	finished water	effulent	larval	shrimp	house	spring water	permafrost	dolomite rock	biofilm
honeybee	irrigated	shrimp hatchery
water treatment	sporophyte	ground water	river	fracture water	uranium mine	fuel cell	petroleum reservoir
carrot	hardwater	manure	seahorses	diseased coral	metalworking	mineral water	shower	hypersaline water	reservoir water	gill symbiont
fresh water	hydrothermal vent	beetles	stream water	river water	drinking water	groundwater	shower	seafloor lavas
volcano mud	octacoral	mud volcano	dorsal surface	lake	freshwater	sediment	soil	aquaculture	waste water	waste	sludge
spring reservoir	desert	oak ridge	mat	drinking	lesion	tissue	stalactite	water spring	steam	cloud water	wastewater	cooling
contaminated	shell	oil	olive
suribati ike	mud sample	onion plants	kidney	respiratory disease	abalone farm	pyrite mine	acid mine
mine drainage	breeding environment	enrichment culture	creatures	air scrubber	subseafloor
saline pond	anopheles	anaerobic mud	wetland	marine mud	food	Ike	sea mud	anthracite water filter
coconut	water kefir	mine tailings	artesian water	disease	solar saltern	cod	mud crab	salt pan
bantam hen	raw water	pure water	basalt from	bast fiber	basalt glass	beach in front	beach sand	benthic habitats
biodegradation	bivalve gill	saltern	black band	black color water	black sea sand	soft mud	drill core	gold mine
banana leaf	bottled water	brook water	algal sample	pond water	gas storage	budgerigar	Carbasea papyrea	carbon chimney
carbon steel	hydrothermal chimney	carbonate rock	caspian sea	growth chamber	cave water	cement	grapevine	chimney sulfide	tap water
chromite wine	distilled water	coal mine	coastal mud	coking water	cold seep	cold-water coral	patient	column water	commercial
stagnant water	wildlife	continental water	cooking water	corroded cast iron	creek water	dental plaque	dean creek	decayed brown algae	alga
methane seep	brittle star	hydrothermal field	sponge	seaweed	dental	pipeline	diseased	water table	drainage water
dried	homestake mine	dysidea n	geothermal	epilithon	mine fissure	farm	feces	feed water	fermented	fish meal	fissure	floodwater
flax water	mollusca	foul water	fountain	marine fish	osmosis	water treatment	gills of mussel	glass slide	gorgonian	carbon water
gravel	seal	whale	gut	haemodialysis	hard water	hemp	mud pool	sewage water	hospital	sulfur spring	hydrothermal water	seawage	fire hydrant
intestinal	irde water	intestine	kimchi	terrestorial	waterfall	abalone	mangrove	karst	kelp	krill	leaf	sea grass	liver	submarine volcano	low carbonate
lower gut	lung	rhizosphere	sewage	animals	algae	coastal mud	antifouling	crustacean	invertebrate	reactor	marine mud	mollusk	ornamental fish
marine sand	tubeworm	melt pool	meltwater	mining	metal-rich	thermal fluid	mine water	moist sand	sea urchin	natural gas	natural hot	leaching water
enrichment	nitrobenzene	oceanic crust	oral	mucus	paddy rice	respiratory	pickle water	mildew	growing seasons	potable	produced water	production water
puddle	pumice fragments	purified water system	copper mine	rainwater	reclaimed water	red colour	reservoir plankton	root	rock	coal seam
inshore water	salt pond	salt mud	saltpan	bay mud	sand from	sand of	sand sample	sand-pit	hot smoker	seagull	seashore pond	seawater aquarium
sewerage	water body	marine vent	solar salt	salt marsh	pool water	desalination	drain water	spa water	submarine	plume	tannery effluent	tailing pond
well water	wellwater	watermelon	waterlogged	chemocline	peat bog	water with mud	water under dog	water source	water stream	water surface	caspain
company	tungsten mine	uranium mill	substratum	engineering	black smoker chimney/silica sinter	thondi jetties	hot spring	ozonated	mud from
hotspring	solar soltern	intestinal	irrigation water	fresh water	industrial water	sub-surface water reservoirs	gravel with	water pond	flax water
fishpond	demineralized water	sea silt	hot vent	methane seep	crude sea salt	CR\\(VI)	smoker sulfide	salt pan	as-contaminated	seafloor basalt
above sea level	acid water sample
