# Supplementary material for: Expanding the World of Marine Bacterial and Archaeal Clades
Source: Front Microbiol. 2016 Jan 8;6:1524. doi: 10.3389/fmicb.2015.01524 (PMC4705458; doi:10.3389/fmicb.2015.01524)
Supplement: Table S2 — Number of sequences in known and newly recognized marine clades (Sheet 1), references and accession numbers for known clades (Sheet 2), taxonomic hierarchy of newly recognized clades (Sheet 3). [file DataSheet2.XLSX]

## Sheet: number of sequences (all)
Phylum	# Sequences		Order	# Sequences
No relative	1		Euryarchaeota;Euryarchaeota.Class3;Euryarchaeota.Order3	231
Acidobacteria	181		Euryarchaeota;Euryarchaeota.Class6;Euryarchaeota.Order10	3
Actinobacteria	3493		Euryarchaeota;Euryarchaeota.Class6;Euryarchaeota.Order10-1	353
Bacteroidetes	2795		Euryarchaeota;Euryarchaeota.Class6;Euryarchaeota.Order10-2	21
Chlorobi	9		Euryarchaeota;Euryarchaeota.Class6;Euryarchaeota.Order11	1275
Chloroflexi	322		Euryarchaeota;Euryarchaeota.Class8;Euryarchaeota.Order14	11
Deferribacteres	1137		Deferribacteres.Phylum1;Deferribacteres.Class1;Deferribacteres.Order1	4
Euryarchaeota	1894		Thaumarchaeota;Thaumarchaeota.Class1;Thaumarchaeota.Order1	8
Fibrobacteres	3		Thaumarchaeota;Thaumarchaeota.Class1;Thaumarchaeota.Order2	7661
Firmicutes	4		Thaumarchaeota;Thaumarchaeota.Class1;Thaumarchaeota.Order3	7
Lentisphaerae	64		Thaumarchaeota;Thaumarchaeota.Class1;Thaumarchaeota.Order3-1	52
P.0010	4		Thaumarchaeota;Thaumarchaeota.Class1;Thaumarchaeota.Order3-2	2
Planctomycetes	593		Acidobacteria;Acidobacteria.Class1;Acidobacteria.Order1	24
Proteobacteria	18938		Acidobacteria;Acidobacteria.Class1;Acidobacteria.Order2	98
Thaumarchaeota	7730		Acidobacteria;Acidobacteria.Class1;Acidobacteria.Order3	59
Verrucomicrobia	321		Actinobacteria;Actinobacteria.Class2;Actinobacteria.Order2	780
			Actinobacteria;Actinobacteria.Class3;Actinobacteria.Order3	632
			Actinobacteria;Actinobacteria.Class3;Actinobacteria.Order4	380
			Actinobacteria;Actinobacteria.Class4;Actinobacteria.Order5	1701
			Bacteroidetes;Bacteroidetes.Class2;Bacteroidetes.Order2	49
			Bacteroidetes;Bacteroidetes.Class3;Bacteroidetes.Order3	12
			Bacteroidetes;Bacteroidetes.Class4;Bacteroidetes.Order4	98
			Bacteroidetes;Bacteroidetes.Class4;Bacteroidetes.Order4-1	220
			Bacteroidetes;Bacteroidetes.Class4;Bacteroidetes.Order7	4
			Bacteroidetes;Bacteroidetes.Class4;Bacteroidetes.Order8	150
			Bacteroidetes;Bacteroidetes.Class4;Bacteroidetes.Order9	2
			Bacteroidetes;Bacteroidetes.Class4;Bacteroidetes.Order10-1	91
			Bacteroidetes;Bacteroidetes.Class4;Bacteroidetes.Order13	16
			Bacteroidetes;Bacteroidetes.Class4;Bacteroidetes.Order13-1	481
			Bacteroidetes;Bacteroidetes.Class4;Bacteroidetes.Order14	53
			Bacteroidetes;Bacteroidetes.Class4;Bacteroidetes.Order15	1402
			Bacteroidetes;Bacteroidetes.Class5;Bacteroidetes.Order20	3
			Bacteroidetes;Bacteroidetes.Class5;Bacteroidetes.Order20-1	20
			Bacteroidetes;Bacteroidetes.Class5;Bacteroidetes.Order20-2	15
			Bacteroidetes;Bacteroidetes.Class5;Bacteroidetes.Order20-3	7
			Bacteroidetes;Bacteroidetes.Class5;Bacteroidetes.Order20-4	16
			Bacteroidetes;Bacteroidetes.Class5;Bacteroidetes.Order20-5	2
			Bacteroidetes;Bacteroidetes.Class5;Bacteroidetes.Order20-7	11
			Bacteroidetes;Bacteroidetes.Class5;Bacteroidetes.Order23	79
			Bacteroidetes;Bacteroidetes.Class5;Bacteroidetes.Order26	63
			Chlorobi;Chlorobi.Class12;Chlorobi.Order28	9
			Chloroflexi;Chloroflexi.Class1;Chloroflexi.Order1	2
			Chloroflexi;Chloroflexi.Class1;Chloroflexi.Order1-1	11
			Chloroflexi;Chloroflexi.Class1;Chloroflexi.Order1-2	6
			Chloroflexi;Chloroflexi.Class1;Chloroflexi.Order4	115
			Chloroflexi;Chloroflexi.Class1;Chloroflexi.Order7	13
			Chloroflexi;Chloroflexi.Class1;Chloroflexi.Order8	63
			Chloroflexi;Chloroflexi.Class1;Chloroflexi.Order10	77
			Chloroflexi;Chloroflexi.Class5;Chloroflexi.Order14	12
			Chloroflexi;Chloroflexi.Class5;Chloroflexi.Order15	23
			Deferribacteres;Deferribacteres.Class1;Deferribacteres.Order1	4
			Deferribacteres;Deferribacteres.Class1;Deferribacteres.Order3	2
			Deferribacteres;Deferribacteres.Class1;Deferribacteres.Order5	40
			Deferribacteres;Deferribacteres.Class1;Deferribacteres.Order6	129
			Deferribacteres;Deferribacteres.Class1;Deferribacteres.Order8	715
			Deferribacteres;Deferribacteres.Class5;Deferribacteres.Order10	12
			Deferribacteres;Deferribacteres.Class6;Deferribacteres.Order11	11
			Deferribacteres;Deferribacteres.Class6;Deferribacteres.Order12	42
			Deferribacteres;Deferribacteres.Class6;Deferribacteres.Order13	40
			Deferribacteres;Deferribacteres.Class8;Deferribacteres.Order15	141
			Fibrobacteres;Fibrobacteres.Class1;Fibrobacteres.Order1	3
			Firmicutes;Firmicutes.Class1;Firmicutes.Order1	4
			Lentisphaerae;Lentisphaerae.Class23;Lentisphaerae.Order41	3
			Lentisphaerae;Lentisphaerae.Class23;Lentisphaerae.Order42	22
			Lentisphaerae;Lentisphaerae.Class24;Lentisphaerae.Order44	6
			Lentisphaerae;Lentisphaerae.Class24;Lentisphaerae.Order46	16
			Lentisphaerae;Lentisphaerae.Class24;Lentisphaerae.Order47	17
			Planctomycetes;Planctomycetes.Class2;Planctomycetes.Order2	11
			Planctomycetes;Planctomycetes.Class3;Planctomycetes.Order5	22
			Planctomycetes;Planctomycetes.Class3;Planctomycetes.Order8	113
			Planctomycetes;Planctomycetes.Class3;Planctomycetes.Order10	3
			Planctomycetes;Planctomycetes.Class8;Planctomycetes.Order11	4
			Planctomycetes;Planctomycetes.Class8;Planctomycetes.Order12	310
			Planctomycetes;Planctomycetes.Class9;Planctomycetes.Order16	6
			Planctomycetes;Planctomycetes.Class12;Planctomycetes.Order20	2
			Planctomycetes;Planctomycetes.Class12;Planctomycetes.Order21	8
			Planctomycetes;Planctomycetes.Class13;Planctomycetes.Order22	13
			Planctomycetes;Planctomycetes.Class15;Planctomycetes.Order25	3
			Planctomycetes;Planctomycetes.Class16;Planctomycetes.Order26	8
			Planctomycetes;Planctomycetes.Class16;Planctomycetes.Order27	8
			Planctomycetes;Planctomycetes.Class17;Planctomycetes.Order31	3
			Planctomycetes;Planctomycetes.Class17;Planctomycetes.Order32	22
			Planctomycetes;Planctomycetes.Class18;Planctomycetes.Order33	53
			Proteobacteria;Alphaproteobacteria;Alphaproteobacteria.Order1	6
			Proteobacteria;Alphaproteobacteria;Alphaproteobacteria.Order1-1	114
			Proteobacteria;Alphaproteobacteria;Alphaproteobacteria.Order1-10	117
			Proteobacteria;Alphaproteobacteria;Alphaproteobacteria.Order1-11	5
			Proteobacteria;Alphaproteobacteria;Alphaproteobacteria.Order1-2	8
			Proteobacteria;Alphaproteobacteria;Alphaproteobacteria.Order1-12	36
			Proteobacteria;Alphaproteobacteria;Alphaproteobacteria.Order1-4	8
			Proteobacteria;Alphaproteobacteria;Alphaproteobacteria.Order1-5	7
			Proteobacteria;Alphaproteobacteria;Alphaproteobacteria.Order1-6	24
			Proteobacteria;Alphaproteobacteria;Alphaproteobacteria.Order1-7	4
			Proteobacteria;Alphaproteobacteria;Alphaproteobacteria.Order1-8	5
			Proteobacteria;Alphaproteobacteria;Alphaproteobacteria.Order1-9	16
			Proteobacteria;Alphaproteobacteria;Alphaproteobacteria.Order2	52
			Proteobacteria;Alphaproteobacteria;Alphaproteobacteria.Order3-1	3
			Proteobacteria;Alphaproteobacteria;Alphaproteobacteria.Order3-2	26
			Proteobacteria;Alphaproteobacteria;Alphaproteobacteria.Order3-3	73
			Proteobacteria;Alphaproteobacteria;Alphaproteobacteria.Order3-4	43
			Proteobacteria;Alphaproteobacteria;Alphaproteobacteria.Order4	3204
			Proteobacteria;Alphaproteobacteria;Alphaproteobacteria.Order5-1	20
			Proteobacteria;Alphaproteobacteria;Alphaproteobacteria.Order5-2	66
			Proteobacteria;Alphaproteobacteria;Alphaproteobacteria.Order5-3	14
			Proteobacteria;Alphaproteobacteria;Alphaproteobacteria.Order5-4	239
			Proteobacteria;Alphaproteobacteria;Alphaproteobacteria.Order5-5	8
			Proteobacteria;Alphaproteobacteria;Alphaproteobacteria.Order6-2	126
			Proteobacteria;Alphaproteobacteria;Alphaproteobacteria.Order7	2
			Proteobacteria;Alphaproteobacteria;Alphaproteobacteria.Order8	10
			Proteobacteria;Alphaproteobacteria;Alphaproteobacteria.Order9	5483
			Proteobacteria;Alphaproteobacteria;Alphaproteobacteria.Order10	58
			Proteobacteria;Alphaproteobacteria;Alphaproteobacteria.Order11	651
			Proteobacteria;Betaproteobacteria;Betaproteobacteria.Order7	381
			Proteobacteria;Betaproteobacteria;Betaproteobacteria.Order7-1	6
			Proteobacteria;Betaproteobacteria;Betaproteobacteria.Order8	189
			Proteobacteria;Deltaproteobacteria;Deltaproteobacteria.Order1	95
			Proteobacteria;Deltaproteobacteria;Deltaproteobacteria.Order5	235
			Proteobacteria;Deltaproteobacteria;Deltaproteobacteria.Order8	18
			Proteobacteria;Deltaproteobacteria;Deltaproteobacteria.Order11	35
			Proteobacteria;Deltaproteobacteria;Deltaproteobacteria.Order16	78
			Proteobacteria;Deltaproteobacteria;Deltaproteobacteria.Order18	983
			Proteobacteria;Deltaproteobacteria;Deltaproteobacteria.Order23	41
			Proteobacteria;Deltaproteobacteria;Deltaproteobacteria.Order24	43
			Proteobacteria;Deltaproteobacteria;Deltaproteobacteria.Order25	3
			Proteobacteria;Gammaproteobacteria;Gammaproteobacteria.Order1-1	267
			Proteobacteria;Gammaproteobacteria;Gammaproteobacteria.Order1-3	175
			Proteobacteria;Gammaproteobacteria;Gammaproteobacteria.Order1-4	327
			Proteobacteria;Gammaproteobacteria;Gammaproteobacteria.Order1-5	5
			Proteobacteria;Gammaproteobacteria;Gammaproteobacteria.Order2	235
			Proteobacteria;Gammaproteobacteria;Gammaproteobacteria.Order2-1	2
			Proteobacteria;Gammaproteobacteria;Gammaproteobacteria.Order5	2419
			Proteobacteria;Gammaproteobacteria;Gammaproteobacteria.Order6	4
			Proteobacteria;Gammaproteobacteria;Gammaproteobacteria.Order9	927
			Proteobacteria;Gammaproteobacteria;Gammaproteobacteria.Order9-1	87
			Proteobacteria;Gammaproteobacteria;Gammaproteobacteria.Order9-2	2
			Proteobacteria;Gammaproteobacteria;Gammaproteobacteria.Order9-3	2
			Proteobacteria;Gammaproteobacteria;Gammaproteobacteria.Order11	47
			Proteobacteria;Gammaproteobacteria;Gammaproteobacteria.Order11-1	55
			Proteobacteria;Gammaproteobacteria;Gammaproteobacteria.Order13	116
			Proteobacteria;Gammaproteobacteria;Gammaproteobacteria.Order13-1	114
			Proteobacteria;Gammaproteobacteria;Gammaproteobacteria.Order14	1528
			Proteobacteria;Gammaproteobacteria;Gammaproteobacteria.Order15	10
			Proteobacteria;Gammaproteobacteria;Gammaproteobacteria.Order15-1	79
			Verrucomicrobia;Verrucomicrobia.Class19;Verrucomicrobia.Order36	112
			Verrucomicrobia;Verrucomicrobia.Class19;Verrucomicrobia.Order37	28
			Verrucomicrobia;Verrucomicrobia.Class20;Verrucomicrobia.Order38	78
			Verrucomicrobia;Verrucomicrobia.Class20;Verrucomicrobia.Order39	40
			Verrucomicrobia;Verrucomicrobia.Class21;Verrucomicrobia.Order40	63

## Sheet: known clades
Clade	SILVA taxonomy rank	Marine CTU taxonomy	Literature Reference	Accession numbers
Archaea
Marine Benthic Group A	Class	Thaumarchaeota.Class1.Order1, Thaumarchaeota.Class1.Order3, Thaumarchaeota.Class1.Order3-1	Vetriani, C., Jannasch, H. W., MacGregor, B. J., Stahl, D. A., & Reysenbach, A. L. (1999). Population structure and phylogenetic characterization of marine benthic archaea in deep-sea sediments. Applied and Environmental Microbiology, 65(10), 4375-4384.	AF119143, AF119135
Marine Benthic Group B	Class	-	Vetriani, C., Jannasch, H. W., MacGregor, B. J., Stahl, D. A., & Reysenbach, A. L. (1999). Population structure and phylogenetic characterization of marine benthic archaea in deep-sea sediments. Applied and Environmental Microbiology, 65(10), 4375-4384.	AF119137, AF119133, AF119132, AF119128
Marine Group I	Class	Thaumarchaeota.Class1.Order2	DeLong, E. F. (1992). Archaea in coastal marine environments. Proceedings of the National Academy of Sciences, 89(12), 5685-5689.	M88076,M88075
Deep Sea Euryarchaeotic Group (DSEG)	Family	-	Takai, K., & Horikoshi, K. (1999). Genetic diversity of archaea in deep-sea hydrothermal vent environments. Genetics, 152(4), 1285-1297.	AB019743-AB019746
Deep Sea Hydrothermal Vent Group 6 (DHVEG-6)	Family	-	Takai, K., & Horikoshi, K. (1999). Genetic diversity of archaea in deep-sea hydrothermal vent environments. Genetics, 152(4), 1285-1297.	AB019752, AB019753, AB019756
Marine Benthic Group E	Order	-	Vetriani, C., Jannasch, H. W., MacGregor, B. J., Stahl, D. A., & Reysenbach, A. L. (1999). Population structure and phylogenetic characterization of marine benthic archaea in deep-sea sediments. Applied and Environmental Microbiology, 65(10), 4375-4384.	AF119140, AF119139, AF119124
Deep Sea Hydrothermal Vent Gp 2(DHVEG-2)	Family	-	Takai, K., & Horikoshi, K. (1999). Genetic diversity of archaea in deep-sea hydrothermal vent environments. Genetics, 152(4), 1285-1297.	AB019739, AB019740, AB019741, AB019742
Marine Benthic Group D and DHVEG-1	Family	-	Takai, K., & Horikoshi, K. (1999). Genetic diversity of archaea in deep-sea hydrothermal vent environments. Genetics, 152(4), 1285-1297.	AB019737, AB019738
Marine Group II	Family	Euryarchaeota.Class6.Order10, Euryarchaeota.Class6.Order10-1, Euryarchaeota.Class6.Order10-2, Euryarchaeota.Class6.Order11	DeLong, E. F. (1992). Archaea in coastal marine environments. Proceedings of the National Academy of Sciences, 89(12), 5685-5689.	M88077, M88078
Marine Group III	Family	Euryarchaeota.Class6.Order3	DeLong, E. F. (1998). Everything in moderation: archaea as ‘non-extremophiles’. Current opinion in genetics & development, 8(6), 649-654.	U86462, U81540
Marine Hydrothermal Vent Group 1(MHVG-1)	Phylum	-	Takai, K., & Sako, Y. (1999). A molecular view of archaeal diversity in marine and terrestrial hot water environments. FEMS microbiology ecology, 28(2), 177-188.	AB007303
Marine Hydrothermal Vent Group 2(MHVG-2)	Phylum	-	Takai, K., & Horikoshi, K. (1999). Genetic diversity of archaea in deep-sea hydrothermal vent environments. Genetics, 152(4), 1285-1297.	AB019714, AB019715
Bacteria
OCS155 marine group (OM1 clade)	Family	Actinobacteria.Class2.Order2	Rappe, M. S., Kemp, P. F., & Giovannoni, S. J. (1997). Phylogenetic diversity of marine coastal picoplankton 16S rRNA genes cloned from the continental shelf off Cape Hatteras, North Carolina. Limnology and Oceanography, 42(5), 811-826.	U70710
hgcI clade	Genus	Actinobacteria.Class4.Order5	Glöckner, F. O., Zaichikov, E., Belkova, N., Denissova, L., Pernthaler, J., Pernthaler, A., & Amann, R. (2000). Comparative 16S rRNA analysis of lake bacterioplankton reveals globally distributed phylogenetic clusters including an abundant group of actinobacteria. Applied and Environmental Microbiology,66(11), 5053-5065.	AY466485-489
NS10 marine group	Genus	Bacteroidetes.Class4.Order13, Bacteroidetes.Class4.Order14	Alonso-Sáez, L. et al. (2007) "Bacterial assemblage structure and carbon metabolism along a productivity gradient in the NE Atlantic Ocean." Aquat Microb Ecol 46:43-53	AM279178
NS7 marine group	Genus	Bacteroidetes.Class4.Order13-1	Alonso-Sáez, L. et al. (2007) "Bacterial assemblage structure and carbon metabolism along a productivity gradient in the NE Atlantic Ocean." Aquat Microb Ecol 46:43-53	AM279181, AM279183, AM279205
NS2b marine group	Genus	Bacteroidetes.Class4.Order15	Alonso-Sáez, L., Arístegui, J., Pinhassi, J., Gómez-Consarnau, L., González, J. M., Vaqué, D., ... & Gasol, J. M. (2007). Bacterial assemblage structure and carbon metabolism along a productivity gradient in the NE Atlantic Ocean.Aquatic Microbial Ecology, 46(1), 43-53.	AM279200
NS3a marine group	Genus	Bacteroidetes.Class4.Order15	Alonso-Sáez, L., Arístegui, J., Pinhassi, J., Gómez-Consarnau, L., González, J. M., Vaqué, D., ... & Gasol, J. M. (2007). Bacterial assemblage structure and carbon metabolism along a productivity gradient in the NE Atlantic Ocean.Aquatic Microbial Ecology, 46(1), 43-53.	AM279192
NS4 marine group	Genus	Bacteroidetes.Class4.Order15	Alonso-Sáez, L., Arístegui, J., Pinhassi, J., Gómez-Consarnau, L., González, J. M., Vaqué, D., ... & Gasol, J. M. (2007). Bacterial assemblage structure and carbon metabolism along a productivity gradient in the NE Atlantic Ocean.Aquatic Microbial Ecology, 46(1), 43-53.	AM279166, AM279202
NS5 marine group	Genus	Bacteroidetes.Class4.Order15	Alonso-Sáez, L., Arístegui, J., Pinhassi, J., Gómez-Consarnau, L., González, J. M., Vaqué, D., ... & Gasol, J. M. (2007). Bacterial assemblage structure and carbon metabolism along a productivity gradient in the NE Atlantic Ocean.Aquatic Microbial Ecology, 46(1), 43-53.	AM279180, AM279184
NS9 marine group	Family	Bacteroidetes.Class4.Order10-1, Bacteroidetes.Class4.Order13-1, Bacteroidetes.Class4.Order14, Bacteroidetes.Class4.Order15	Alonso-Sáez, L., Arístegui, J., Pinhassi, J., Gómez-Consarnau, L., González, J. M., Vaqué, D., ... & Gasol, J. M. (2007). Bacterial assemblage structure and carbon metabolism along a productivity gradient in the NE Atlantic Ocean.Aquatic Microbial Ecology, 46(1), 43-53.	AM279203, AM279208
NS11-12 marine group	Family	Bacteroidetes.Class4.Order4	Alonso-Sáez, L., Arístegui, J., Pinhassi, J., Gómez-Consarnau, L., González, J. M., Vaqué, D., ... & Gasol, J. M. (2007). Bacterial assemblage structure and carbon metabolism along a productivity gradient in the NE Atlantic Ocean.Aquatic Microbial Ecology, 46(1), 43-53.	AM279188, AM279196, AM279197, AM279204, AM279161
SAR202 clade	Class	Chloroflexi.Class1.Order1, Chloroflexi.Class1.Order1-1, Chloroflexi.Class1.Order1-2, Chloroflexi.Class1.Order4, Chloroflexi.Class1.Order7, Chloroflexi.Class1.Order8, Chloroflexi.Class1.Order10	Giovannoni, S. J., Rappé, M. S., Vergin, K. L., & Adair, N. L. (1996). 16S rRNA genes reveal stratified open ocean bacterioplankton populations related to the green non-sulfur bacteria. Proceedings of the National Academy of Sciences,93(15), 7979-7984.	U20797
SAR406 clade(Marine group A)	Family	Deferribacteres.Class.1.Order1, Deferribacteres.Class.1.Order3, Deferribacteres.Class.1.Order5, Deferribacteres.Class.1.Order6, Deferribacteres.Class.1.Order8	Gordon, D. A., & Giovannoni, S. J. (1996). Detection of stratified microbial populations related to Chlorobium and Fibrobacter species in the Atlantic and Pacific oceans. Applied and Environmental Microbiology, 62(4), 1171-1177.	U34043
OCS116 clade	Order	Proteobacteria.Alphaproteobacteria.Order1, Proteobacteria.Alphaproteobacteria.Order1-1, Proteobacteria.Alphaproteobacteria.Order1-2, Proteobacteria.Alphaproteobacteria.Order1-4, Proteobacteria.Alphaproteobacteria.Order1-5, Proteobacteria.Alphaproteobacteria.Order1-6, Proteobacteria.Alphaproteobacteria.Order1-7, Proteobacteria.Alphaproteobacteria.Order1-11, Proteobacteria.Alphaproteobacteria.Order…	Suzuki, M. T., Rappe, M. S., Haimberger, Z. W., Winfield, H., Adair, N., Ströbel, J., & Giovannoni, S. J. (1997). Bacterial diversity among small-subunit rRNA gene clones and cellular isolates from the same seawater sample. Applied and Environmental Microbiology, 63(3), 983-989.	U78944
Roseobacter clade AS-21 lineage	Genus	Proteobacteria.Alphaproteobacteria.Order4	Buchan, A., González, J. M., & Moran, M. A. (2005). Overview of the marine Roseobacter lineage. Applied and environmental microbiology, 71(10), 5665-5677.	AJ391182
Roseobacter clade CHAB-I-5 lineage	Genus	Proteobacteria.Alphaproteobacteria.Order4	Buchan, A., González, J. M., & Moran, M. A. (2005). Overview of the marine Roseobacter lineage. Applied and environmental microbiology, 71(10), 5665-5677.	AJ240923
Roseobacter clade DC5-80-3 lineage	Genus	Proteobacteria.Alphaproteobacteria.Order4	Buchan, A., González, J. M., & Moran, M. A. (2005). Overview of the marine Roseobacter lineage. Applied and environmental microbiology, 71(10), 5665-5677.	AY145589
Roseobacter clade Marinomonas lineage	Genus	Proteobacteria.Alphaproteobacteria.Order4	Buchan, A., González, J. M., & Moran, M. A. (2005). Overview of the marine Roseobacter lineage. Applied and environmental microbiology, 71(10), 5665-5677.	-
Roseobacter clade NAC11-7 lineage	Genus	Proteobacteria.Alphaproteobacteria.Order4	Buchan, A., González, J. M., & Moran, M. A. (2005). Overview of the marine Roseobacter lineage. Applied and environmental microbiology, 71(10), 5665-5677.	AF245635
Roseobacter clade OCT lineage	Genus	Proteobacteria.Alphaproteobacteria.Order4	Buchan, A., González, J. M., & Moran, M. A. (2005). Overview of the marine Roseobacter lineage. Applied and environmental microbiology, 71(10), 5665-5677.	U14583
Roseobacter clade TM1040 lineage	Genus	Proteobacteria.Alphaproteobacteria.Order4	Buchan, A., González, J. M., & Moran, M. A. (2005). Overview of the marine Roseobacter lineage. Applied and environmental microbiology, 71(10), 5665-5677.	AY332662
Roseobacter clade SAR83 lineage	Genus	Proteobacteria.Alphaproteobacteria.Order4	Britschgi, T. B., & Giovannoni, S. J. (1991). Phylogenetic analysis of a natural marine bacterioplankton population by rRNA gene cloning and sequencing.Applied and environmental microbiology, 57(6), 1707-1713.	M63810
OM75 clade	Genus	Proteobacteria.Alphaproteobacteria.Order11	Rappe, M. S., Kemp, P. F., & Giovannoni, S. J. (1997). Phylogenetic diversity of marine coastal picoplankton 16S rRNA genes cloned from the continental shelf off Cape Hatteras, North Carolina. Limnology and Oceanography, 42(5), 811-826.	U70683
SAR116 clade	Family	Proteobacteria.Alphaproteobacteria.Order11	Giovannoni, S. J., Britschgi, T. B., Moyer, C. L., & Field, K. G. (1990). Genetic diversity in Sargasso Sea bacterioplankton.	L35463
SAR11 clade	Order	Proteobacteria.Alphaproteobacteria.Order9	Giovannoni, S. J., Britschgi, T. B., Moyer, C. L., & Field, K. G. (1990). Genetic diversity in Sargasso Sea bacterioplankton.	X52172
OM43 clade	Genus	Proteobacteria.Betaproteobacteria.Order7	Rappe, M. S., Kemp, P. F., & Giovannoni, S. J. (1997). Phylogenetic diversity of marine coastal picoplankton 16S rRNA genes cloned from the continental shelf off Cape Hatteras, North Carolina. Limnology and Oceanography, 42(5), 811-826.	U70704
OM27 clade	Genus	Proteobacteria.Deltaproteobacteria.Order16	Rappe, M. S., Kemp, P. F., & Giovannoni, S. J. (1997). Phylogenetic diversity of marine coastal picoplankton 16S rRNA genes cloned from the continental shelf off Cape Hatteras, North Carolina. Limnology and Oceanography, 42(5), 811-826.	U70713
SAR324 clade(Marine group B)	Order	Proteobacteria.Deltaproteobacteria.Order18	Wright, T. D., Vergin, K. L., Boyd, P. W., & Giovannoni, S. J. (1997). A novel delta-subdivision proteobacterial lineage from the lower ocean surface layer.Applied and Environmental Microbiology, 63(4), 1441-1448.	U65908
BD1-7 clade	Genus	Proteobacteria.Gammaproteobacteria.Order9	Cho, J. C., & Giovannoni, S. J. (2004). Cultivation and growth characteristics of a diverse group of oligotrophic marine Gammaproteobacteria. Applied and Environmental Microbiology, 70(1), 432-440.	AB015519
OM60(NOR5) clade	Genus	Proteobacteria.Gammaproteobacteria.Order9	Cho, J. C., & Giovannoni, S. J. (2004). Cultivation and growth characteristics of a diverse group of oligotrophic marine Gammaproteobacteria. Applied and Environmental Microbiology, 70(1), 432-440.	U70696
SAR92 clade	Genus	Proteobacteria.Gammaproteobacteria.Order9	Britschgi, T. B., & Giovannoni, S. J. (1991). Phylogenetic analysis of a natural marine bacterioplankton population by rRNA gene cloning and sequencing.Applied and environmental microbiology, 57(6), 1707-1713.	M63811
KI89A clade	Order	Proteobacteria.Gammaproteobacteria.Order15-1	Cho, J. C., & Giovannoni, S. J. (2004). Cultivation and growth characteristics of a diverse group of oligotrophic marine Gammaproteobacteria. Applied and Environmental Microbiology, 70(1), 432-440.	AB022713
OM182 clade	Family	Proteobacteria.Gammaproteobacteria.Order9, Proteobacteria.Gammaproteobacteria.Order15	Cho, J. C., & Giovannoni, S. J. (2004). Cultivation and growth characteristics of a diverse group of oligotrophic marine Gammaproteobacteria. Applied and Environmental Microbiology, 70(1), 432-440.	U70699
SAR86 clade	Family	Proteobacteria.Gammaproteobacteria.Order13, Proteobacteria.Gammaproteobacteria.Order13-1, Proteobacteria.Gammaproteobacteria.Order14	Mullins, T. D., Britschgi, T. B., Krest, R. L., & Gioivannoni, S. J. (1995). Genetic comparisons reveal the same unknown bacterial lineages in Atlantic and Pacific bacterioplankton communities. Limnology and Oceanography, 40(1), 148-158.	L35461
SUP05 and other GSO clusters	Family	Proteobacteria.Gammaproteobacteria.Order5	Walsh, D. A., Zaikova, E., Howes, C. G., Song, Y. C., Wright, J. J., Tringe, S. G., ... & Hallam, S. J. (2009). Metagenome of a versatile chemolithoautotroph from expanding oceanic dead zones. Science, 326(5952), 578-582.	AB112459, AF354606
ZD0417 clade (included as unknown)*	Genus	Proteobacteria.Gammaproteobacteria.Order1-4	Stevens, H., & Ulloa, O. (2008). Bacterial diversity in the oxygen minimum zone of the eastern tropical South Pacific. Environmental microbiology, 10(5), 1244-1259.	AJ400353
AGG47 clade (included as unknown)*	-	Proteobacteria.Gammaproteobacteria.Order1-3	Stevens, H., & Ulloa, O. (2008). Bacterial diversity in the oxygen minimum zone of the eastern tropical South Pacific. Environmental microbiology, 10(5), 1244-1259.	L10949

## Sheet: tax_hierarchy (unknown)
Euryarchaeota	Euryarchaeota.Order14	Euryarchaeota.Family26	Euryarchaeota.Genus80	Euryarchaeota.Genus81
		Euryarchaeota.Family25	Euryarchaeota.Genus79
Thaumarchaeota	Thaumarchaeota.Order3-2	Thaumarchaeota.Family12	Thaumarchaeota.Genus117
Acidobacteria	Acidobacteria.Order1	Acidobacteria.Family1	Acidobacteria.Genus4	Acidobacteria.Genus10
	Acidobacteria.Order2	Acidobacteria.Family3	Acidobacteria.Genus15	Acidobacteria.Genus18	Acidobacteria.Genus20	Acidobacteria.Genus26
	Acidobacteria.Order3	Acidobacteria.Family4	Acidobacteria.Genus28
Actinobacteria	Actinobacteria.Order3	Actinobacteria.Family3	Actinobacteria.Genus7	Actinobacteria.Genus10	Actinobacteria.Genus14
		Actinobacteria.Family4	Actinobacteria.Genus16	Actinobacteria.Genus18	Actinobacteria.Genus18-1	Actinobacteria.Genus20	Actinobacteria.Genus21	Actinobacteria.Genus24
		Actinobacteria.Family5	Actinobacteria.Genus25	Actinobacteria.Genus27
		Actinobacteria.Family6	Actinobacteria.Genus29	Actinobacteria.Genus30	Actinobacteria.Genus32	Actinobacteria.Genus33	Actinobacteria.Genus35	Actinobacteria.Genus37	Actinobacteria.Genus39	Actinobacteria.Genus42	Actinobacteria.Genus43	Actinobacteria.Genus44	Actinobacteria.Genus45	Actinobacteria.Genus46	Actinobacteria.Genus48	Actinobacteria.Genus49
		Actinobacteria.Family6-1	Actinobacteria.Genus50
	Actinobacteria.Order4	Actinobacteria.Family8	Actinobacteria.Genus51	Actinobacteria.Genus54	Actinobacteria.Genus55	Actinobacteria.Genus56	Actinobacteria.Genus58	Actinobacteria.Genus61	Actinobacteria.Genus69	Actinobacteria.Genus71	Actinobacteria.Genus74	Actinobacteria.Genus77	Actinobacteria.Genus89
Bacteroidetes	Bacteroidetes.Order2	Bacteroidetes.Family2	Bacteroidetes.Genus5	Bacteroidetes.Genus10	Bacteroidetes.Genus12
	Bacteroidetes.Order3	Bacteroidetes.Family4	Bacteroidetes.Genus16
		Bacteroidetes.Family5	Bacteroidetes.Genus17
	Bacteroidetes.Order4-1	Bacteroidetes.Family71	Bacteroidetes.Genus378	Bacteroidetes.Genus380	Bacteroidetes.Genus381	Bacteroidetes.Genus394	Bacteroidetes.Genus396	Bacteroidetes.Genus400	Bacteroidetes.Genus402	Bacteroidetes.Genus403	Bacteroidetes.Genus405
	Bacteroidetes.Order7	Bacteroidetes.Family17	Bacteroidetes.Genus76
	Bacteroidetes.Order8	Bacteroidetes.Family18
		Bacteroidetes.Family20	Bacteroidetes.Genus84	Bacteroidetes.Genus155
		Bacteroidetes.Family24	Bacteroidetes.Genus87	Bacteroidetes.Genus90	Bacteroidetes.Genus93
		Bacteroidetes.Family24-1	Bacteroidetes.Genus98	Bacteroidetes.Genus100	Bacteroidetes.Genus101	Bacteroidetes.Genus104	Bacteroidetes.Genus108	Bacteroidetes.Genus112	Bacteroidetes.Genus114	Bacteroidetes.Genus115	Bacteroidetes.Genus116	Bacteroidetes.Genus117	Bacteroidetes.Genus118	Bacteroidetes.Genus120	Bacteroidetes.Genus121	Bacteroidetes.Genus122	Bacteroidetes.Genus124
		Bacteroidetes.Family30	Bacteroidetes.Genus128
		Bacteroidetes.Family31
		Bacteroidetes.Family32	Bacteroidetes.Genus132	Bacteroidetes.Genus134
		Bacteroidetes.Family33	Bacteroidetes.Genus141
		Bacteroidetes.Family34
		Bacteroidetes.Family36	Bacteroidetes.Genus154
	Bacteroidetes.Order9	Bacteroidetes.Family38	Bacteroidetes.Genus157
	Bacteroidetes.Order20	Bacteroidetes.Family77	Bacteroidetes.Genus411
	Bacteroidetes.Order20-1	Bacteroidetes.Family78	Bacteroidetes.Genus414	Bacteroidetes.Genus416	Bacteroidetes.Genus417
	Bacteroidetes.Order20-2	Bacteroidetes.Family78-1	Bacteroidetes.Genus418	Bacteroidetes.Genus422	Bacteroidetes.Genus425
	Bacteroidetes.Order20-3	Bacteroidetes.Family78-2
		Bacteroidetes.Family82	Bacteroidetes.Genus429
	Bacteroidetes.Order20-4	Bacteroidetes.Family84	Bacteroidetes.Genus433	Bacteroidetes.Genus435
	Bacteroidetes.Order20-5	Bacteroidetes.Family85	Bacteroidetes.Genus439
	Bacteroidetes.Order20-7	Bacteroidetes.Family96	Bacteroidetes.Genus470
		Bacteroidetes.Family97	Bacteroidetes.Genus474
	Bacteroidetes.Order23	Bacteroidetes.Family88	Bacteroidetes.Genus445	Bacteroidetes.Genus448	Bacteroidetes.Genus450	Bacteroidetes.Genus452	Bacteroidetes.Genus453
		Bacteroidetes.Family89	Bacteroidetes.Genus456
		Bacteroidetes.Family90	Bacteroidetes.Genus457
		Bacteroidetes.Family91	Bacteroidetes.Genus460	Bacteroidetes.Genus464
	Bacteroidetes.Order26	Bacteroidetes.Family94	Bacteroidetes.Genus466
Chlorobi	Chlorobi.Order28	Chlorobi.Family98	Chlorobi.Genus478
Chloroflexi	Chloroflexi.Order14	Chloroflexi.Family34	Chloroflexi.Genus117
	Chloroflexi.Order15	Chloroflexi.Family35	Chloroflexi.Genus119
Deferribacteres	Deferribacteres.Order10	Deferribacteres.Family22	Deferribacteres.Genus93	Deferribacteres.Genus94
	Deferribacteres.Order11	Deferribacteres.Family23	Deferribacteres.Genus95	Deferribacteres.Genus96
	Deferribacteres.Order12	Deferribacteres.Family26	Deferribacteres.Genus102	Deferribacteres.Genus103	Deferribacteres.Genus104
	Deferribacteres.Order13	Deferribacteres.Family27	Deferribacteres.Genus106	Deferribacteres.Genus107	Deferribacteres.Genus108	Deferribacteres.Genus110	Deferribacteres.Genus114	Deferribacteres.Genus115	Deferribacteres.Genus119
	Deferribacteres.Order15	Deferribacteres.Family30	Deferribacteres.Genus125
		Deferribacteres.Family35	Deferribacteres.Genus154	Deferribacteres.Genus155	Deferribacteres.Genus156	Deferribacteres.Genus156-1	Deferribacteres.Genus156-2	Deferribacteres.Genus156-4	Deferribacteres.Genus160	Deferribacteres.Genus163	Deferribacteres.Genus163-1	Deferribacteres.Genus163-2	Deferribacteres.Genus171	Deferribacteres.Genus172-1	Deferribacteres.Genus175	Deferribacteres.Genus176	Deferribacteres.Genus177	Deferribacteres.Genus178	Deferribacteres.Genus192	Deferribacteres.Genus197	Deferribacteres.Genus199	Deferribacteres.Genus202
Lentisphaerae	Lentisphaerae.Order41	Lentisphaerae.Family97	Lentisphaerae.Genus552
	Lentisphaerae.Order42	Lentisphaerae.Family98	Lentisphaerae.Genus557	Lentisphaerae.Genus561
	Lentisphaerae.Order44	Lentisphaerae.Family100	Lentisphaerae.Genus565
	Lentisphaerae.Order46	Lentisphaerae.Family106	Lentisphaerae.Genus581	Lentisphaerae.Genus583
		Lentisphaerae.Family107	Lentisphaerae.Genus584
	Lentisphaerae.Order47	Lentisphaerae.Family109	Lentisphaerae.Genus588	Lentisphaerae.Genus589	Lentisphaerae.Genus590	Lentisphaerae.Genus591
Fibrobacteres	Fibrobacteres.Order1	Fibrobacteres.Family1
Firmicutes	Firmicutes.Order1	Firmicutes.Family1	Firmicutes.Genus1
Planctomycetes	Planctomycetes.Order2	Planctomycetes.Family3	Planctomycetes.Genus5
		Planctomycetes.Family5	Planctomycetes.Genus9
		Planctomycetes.Family6	Planctomycetes.Genus10
	Planctomycetes.Order5	Planctomycetes.Family11	Planctomycetes.Genus24	Planctomycetes.Genus29
		Planctomycetes.Family12-1	Planctomycetes.Genus33
		Planctomycetes.Family13	Planctomycetes.Genus42
		Planctomycetes.Family20	Planctomycetes.Genus76
	Planctomycetes.Order8	Planctomycetes.Family21	Planctomycetes.Genus112
		Planctomycetes.Family21-1	Planctomycetes.Genus84
		Planctomycetes.Family21-1	Planctomycetes.Genus85	Planctomycetes.Genus86
		Planctomycetes.Family21-2	Planctomycetes.Genus82	Planctomycetes.Genus88
		Planctomycetes.Family21-3	Planctomycetes.Genus102	Planctomycetes.Genus103	Planctomycetes.Genus104
		Planctomycetes.Family21-5	Planctomycetes.Genus107	Planctomycetes.Genus108	Planctomycetes.Genus109
	Planctomycetes.Order10	Planctomycetes.Family27
	Planctomycetes.Order11	Planctomycetes.Family29	Planctomycetes.Genus124	Planctomycetes.Genus126
	Planctomycetes.Order12	Planctomycetes.Family31	Planctomycetes.Genus132	Planctomycetes.Genus138
		Planctomycetes.Family33	Planctomycetes.Genus146	Planctomycetes.Genus154
		Planctomycetes.Family34	Planctomycetes.Genus222	Planctomycetes.Genus226
		Planctomycetes.Family36	Planctomycetes.Genus164
		Planctomycetes.Family36-2	Planctomycetes.Genus179
		Planctomycetes.Family36-3	Planctomycetes.Genus203
		Planctomycetes.Family37	Planctomycetes.Genus167	Planctomycetes.Genus169	Planctomycetes.Genus170
		Planctomycetes.Family37-1	Planctomycetes.Genus181	Planctomycetes.Genus184	Planctomycetes.Genus186	Planctomycetes.Genus189
		Planctomycetes.Family37-2
		Planctomycetes.Family41	Planctomycetes.Genus257
		Planctomycetes.Family41-1	Planctomycetes.Genus231
		Planctomycetes.Family42	Planctomycetes.Genus235	Planctomycetes.Genus242	Planctomycetes.Genus244
	Planctomycetes.Order16	Planctomycetes.Family46	Planctomycetes.Genus299	Planctomycetes.Genus300
	Planctomycetes.Order20
	Planctomycetes.Order21	Planctomycetes.Family56	Planctomycetes.Genus327	Planctomycetes.Genus332
	Planctomycetes.Order22	Planctomycetes.Family57	Planctomycetes.Genus333	Planctomycetes.Genus334	Planctomycetes.Genus338
	Planctomycetes.Order25	Planctomycetes.Family61	Planctomycetes.Genus349
	Planctomycetes.Order26	Planctomycetes.Family63	Planctomycetes.Genus351
	Planctomycetes.Order27	Planctomycetes.Family65	Planctomycetes.Genus363	Planctomycetes.Genus367
	Planctomycetes.Order31	Planctomycetes.Family70
	Planctomycetes.Order32	Planctomycetes.Family72-1	Planctomycetes.Genus415
		Planctomycetes.Family72-2
		Planctomycetes.Family74	Planctomycetes.Genus400	Planctomycetes.Genus402	Planctomycetes.Genus403
	Planctomycetes.Order33	Planctomycetes.Family76	Planctomycetes.Genus425
		Planctomycetes.Family76-1	Planctomycetes.Genus426
		Planctomycetes.Family76-3	Planctomycetes.Genus472	Planctomycetes.Genus474	Planctomycetes.Genus475
		Planctomycetes.Family76-4	Planctomycetes.Genus481
		Planctomycetes.Family76-4
		Planctomycetes.Family77	Planctomycetes.Genus430	Planctomycetes.Genus431	Planctomycetes.Genus432	Planctomycetes.Genus436	Planctomycetes.Genus437	Planctomycetes.Genus442
Alphaproteobacteria	Alphaproteobacteria.Order2	Alphaproteobacteria.Family4	Alphaproteobacteria.Genus20	Alphaproteobacteria.Genus21	Alphaproteobacteria.Genus25	Alphaproteobacteria.Genus28
	Alphaproteobacteria.Order3-1	Alphaproteobacteria.Family6-1	Alphaproteobacteria.Genus33
	Alphaproteobacteria.Order3-2	Alphaproteobacteria.Family33	Alphaproteobacteria.Genus311	Alphaproteobacteria.Genus312	Alphaproteobacteria.Genus313	Alphaproteobacteria.Genus313-1	Alphaproteobacteria.Genus314	Alphaproteobacteria.Genus315	Alphaproteobacteria.Genus317
	Alphaproteobacteria.Order3-3	Alphaproteobacteria.Family33-1	Alphaproteobacteria.Genus323	Alphaproteobacteria.Genus324	Alphaproteobacteria.Genus327
		Alphaproteobacteria.Family35	Alphaproteobacteria.Genus332	Alphaproteobacteria.Genus333	Alphaproteobacteria.Genus336
	Alphaproteobacteria.Order3-4	Alphaproteobacteria.Family11	Alphaproteobacteria.Genus69	Alphaproteobacteria.Genus70	Alphaproteobacteria.Genus71
	Alphaproteobacteria.Order5-1	Alphaproteobacteria.Family34	Alphaproteobacteria.Genus319
	Alphaproteobacteria.Order5-2	Alphaproteobacteria.Family38	Alphaproteobacteria.Genus361	Alphaproteobacteria.Genus363	Alphaproteobacteria.Genus365	Alphaproteobacteria.Genus367	Alphaproteobacteria.Genus369
	Alphaproteobacteria.Order5-3	Alphaproteobacteria.Family41	Alphaproteobacteria.Genus373	Alphaproteobacteria.Genus375	Alphaproteobacteria.Genus377
	Alphaproteobacteria.Order5-4	Alphaproteobacteria.Family18-1	Alphaproteobacteria.Genus440
		Alphaproteobacteria.Family42	Alphaproteobacteria.Genus391
		Alphaproteobacteria.Family43-1	Alphaproteobacteria.Genus386	Alphaproteobacteria.Genus387	Alphaproteobacteria.Genus389
		Alphaproteobacteria.Family44	Alphaproteobacteria.Genus404
		Alphaproteobacteria.Family45	Alphaproteobacteria.Genus394	Alphaproteobacteria.Genus396	Alphaproteobacteria.Genus399
		Alphaproteobacteria.Family45-1	Alphaproteobacteria.Genus407	Alphaproteobacteria.Genus408	Alphaproteobacteria.Genus411
		Alphaproteobacteria.Family45-2	Alphaproteobacteria.Genus412	Alphaproteobacteria.Genus413	Alphaproteobacteria.Genus414	Alphaproteobacteria.Genus416	Alphaproteobacteria.Genus417	Alphaproteobacteria.Genus417-1	Alphaproteobacteria.Genus419
		Alphaproteobacteria.Family46	Alphaproteobacteria.Genus431	Alphaproteobacteria.Genus433
		Alphaproteobacteria.Family46-1	Alphaproteobacteria.Genus434	Alphaproteobacteria.Genus435	Alphaproteobacteria.Genus437	Alphaproteobacteria.Genus438
		Alphaproteobacteria.Family46-2	Alphaproteobacteria.Genus443	Alphaproteobacteria.Genus445
		Alphaproteobacteria.Family47	Alphaproteobacteria.Genus420	Alphaproteobacteria.Genus422	Alphaproteobacteria.Genus423
		Alphaproteobacteria.Family48	Alphaproteobacteria.Genus425
	Alphaproteobacteria.Order5-5	Alphaproteobacteria.Family18	Alphaproteobacteria.Genus225
	Alphaproteobacteria.Order6-2	Alphaproteobacteria.Family19-1	Alphaproteobacteria.Genus303
		Alphaproteobacteria.Family28	Alphaproteobacteria.Genus295	Alphaproteobacteria.Genus296	Alphaproteobacteria.Genus298
		Alphaproteobacteria.Family29	Alphaproteobacteria.Genus302
		Alphaproteobacteria.Family30	Alphaproteobacteria.Genus304	Alphaproteobacteria.Genus306
		Alphaproteobacteria.Family310
	Alphaproteobacteria.Order7
	Alphaproteobacteria.Order8	Alphaproteobacteria.Family22	Alphaproteobacteria.Genus232
	Alphaproteobacteria.Order10	Alphaproteobacteria.Family26	Alphaproteobacteria.Genus288	Alphaproteobacteria.Genus289	Alphaproteobacteria.Genus291
		Alphaproteobacteria.Family27	Alphaproteobacteria.Genus292
Betaproteobacteria	Betaproteobacteria.Order7-1	Betaproteobacteria.Family21	Betaproteobacteria.Genus109
	Betaproteobacteria.Order8	Betaproteobacteria.Family23	Betaproteobacteria.Genus117
Deltaproteobacteria	Deltaproteobacteria.Order1	Deltaproteobacteria.Family1-1	Deltaproteobacteria.Genus24
		Deltaproteobacteria.Family2	Deltaproteobacteria.Genus3
		Deltaproteobacteria.Family3	Deltaproteobacteria.Genus4	Deltaproteobacteria.Genus7	Deltaproteobacteria.Genus8	Deltaproteobacteria.Genus9
		Deltaproteobacteria.Family3-1	Deltaproteobacteria.Genus16	Deltaproteobacteria.Genus17
	Deltaproteobacteria.Order5	Deltaproteobacteria.Family11	Deltaproteobacteria.Genus39	Deltaproteobacteria.Genus40	Deltaproteobacteria.Genus41	Deltaproteobacteria.Genus47	Deltaproteobacteria.Genus48	Deltaproteobacteria.Genus52	Deltaproteobacteria.Genus53	Deltaproteobacteria.Genus56
		Deltaproteobacteria.Family14	Deltaproteobacteria.Genus61	Deltaproteobacteria.Genus62	Deltaproteobacteria.Genus63	Deltaproteobacteria.Genus65	Deltaproteobacteria.Genus70	Deltaproteobacteria.Genus72	Deltaproteobacteria.Genus74	Deltaproteobacteria.Genus78	Deltaproteobacteria.Genus83	Deltaproteobacteria.Genus86	Deltaproteobacteria.Genus89	Deltaproteobacteria.Genus90	Deltaproteobacteria.Genus92	Deltaproteobacteria.Genus93	Deltaproteobacteria.Genus95	Deltaproteobacteria.Genus100	Deltaproteobacteria.Genus107
	Deltaproteobacteria.Order8	Deltaproteobacteria.Family20	Deltaproteobacteria.Genus117	Deltaproteobacteria.Genus119
		Deltaproteobacteria.Family21	Deltaproteobacteria.Genus125	Deltaproteobacteria.Genus136
	Deltaproteobacteria.Order11	Deltaproteobacteria.Family29	Deltaproteobacteria.Genus151	Deltaproteobacteria.Genus153
		Deltaproteobacteria.Family29
		Deltaproteobacteria.Family31	Deltaproteobacteria.Genus173
		Deltaproteobacteria.Family31-1	Deltaproteobacteria.Genus184
		Deltaproteobacteria.Family34	Deltaproteobacteria.Genus174	Deltaproteobacteria.Genus178	Deltaproteobacteria.Genus180	Deltaproteobacteria.Genus183
		Deltaproteobacteria.Family37	Deltaproteobacteria.Genus187	Deltaproteobacteria.Genus188
	Deltaproteobacteria.Order23	Deltaproteobacteria.Family57	Deltaproteobacteria.Genus256	Deltaproteobacteria.Genus261	Deltaproteobacteria.Genus263	Deltaproteobacteria.Genus264
	Deltaproteobacteria.Order24	Deltaproteobacteria.Family60	Deltaproteobacteria.Genus270	Deltaproteobacteria.Genus273	Deltaproteobacteria.Genus274	Deltaproteobacteria.Genus279	Deltaproteobacteria.Genus280	Deltaproteobacteria.Genus282
	Deltaproteobacteria.Order25	Deltaproteobacteria.Family62	Deltaproteobacteria.Genus285
Gammaproteobacteria	Gammaproteobacteria.Order1-1	Gammaproteobacteria.Family2	Gammaproteobacteria.Genus6	Gammaproteobacteria.Genus8	Gammaproteobacteria.Genus14	Gammaproteobacteria.Genus15	Gammaproteobacteria.Genus16	Gammaproteobacteria.Genus18	Gammaproteobacteria.Genus25
		Gammaproteobacteria.Family4	Gammaproteobacteria.Genus29
	Gammaproteobacteria.Order1-3	Gammaproteobacteria.Family3	Gammaproteobacteria.Genus293
		Gammaproteobacteria.Family6	Gammaproteobacteria.Genus296
		Gammaproteobacteria.Family37	Gammaproteobacteria.Genus275	Gammaproteobacteria.Genus278	Gammaproteobacteria.Genus279	Gammaproteobacteria.Genus280	Gammaproteobacteria.Genus282	Gammaproteobacteria.Genus291
	Gammaproteobacteria.Order1-4	Gammaproteobacteria.Family39	Gammaproteobacteria.Genus314	Gammaproteobacteria.Genus315	Gammaproteobacteria.Genus319	Gammaproteobacteria.Genus322	Gammaproteobacteria.Genus323	Gammaproteobacteria.Genus326	Gammaproteobacteria.Genus328	Gammaproteobacteria.Genus332	Gammaproteobacteria.Genus333	Gammaproteobacteria.Genus336
		Gammaproteobacteria.Family40	Gammaproteobacteria.Genus300
		Gammaproteobacteria.Family41	Gammaproteobacteria.Genus306	Gammaproteobacteria.Genus306-1	Gammaproteobacteria.Genus306-2	Gammaproteobacteria.Genus307	Gammaproteobacteria.Genus309
	Gammaproteobacteria.Order1-5	Gammaproteobacteria.Family1	Gammaproteobacteria.Genus1
	Gammaproteobacteria.Order2	Gammaproteobacteria.Family16	Gammaproteobacteria.Genus78	Gammaproteobacteria.Genus79	Gammaproteobacteria.Genus82	Gammaproteobacteria.Genus85	Gammaproteobacteria.Genus92	Gammaproteobacteria.Genus94	Gammaproteobacteria.Genus99	Gammaproteobacteria.Genus103
	Gammaproteobacteria.Order2-1	Gammaproteobacteria.Family42	Gammaproteobacteria.Genus339
	Gammaproteobacteria.Order6	Gammaproteobacteria.Family20	Gammaproteobacteria.Genus106
	Gammaproteobacteria.Order9-1	Gammaproteobacteria.Family33-2	Gammaproteobacteria.Genus268
	Gammaproteobacteria.Order9-2	Gammaproteobacteria.Family33	Gammaproteobacteria.Genus249
	Gammaproteobacteria.Order11	Gammaproteobacteria.Family32	Gammaproteobacteria.Genus235	Gammaproteobacteria.Genus235-1	Gammaproteobacteria.Genus236-1	Gammaproteobacteria.Genus239	Gammaproteobacteria.Genus240	Gammaproteobacteria.Genus242	Gammaproteobacteria.Genus245	Gammaproteobacteria.Genus247
	Gammaproteobacteria.Order11-1	Gammaproteobacteria.Family34	Gammaproteobacteria.Genus252
		Gammaproteobacteria.Family35	Gammaproteobacteria.Genus254	Gammaproteobacteria.Genus255	Gammaproteobacteria.Genus256
		Gammaproteobacteria.Family35-1	Gammaproteobacteria.Genus262	Gammaproteobacteria.Genus264
		Gammaproteobacteria.Family36	Gammaproteobacteria.Genus257	Gammaproteobacteria.Genus260	Gammaproteobacteria.Genus261
Verrucomicrobia	Verrucomicrobia.Order36	Verrucomicrobia.Family85	Verrucomicrobia.Genus485	Verrucomicrobia.Genus486	Verrucomicrobia.Genus487	Verrucomicrobia.Genus488	Verrucomicrobia.Genus488-1	Verrucomicrobia.Genus488-2	Verrucomicrobia.Genus490	Verrucomicrobia.Genus490-1	Verrucomicrobia.Genus491	Verrucomicrobia.Genus494
	Verrucomicrobia.Order37	Verrucomicrobia.Family87	Verrucomicrobia.Genus495	Verrucomicrobia.Genus496	Verrucomicrobia.Genus498
	Verrucomicrobia.Order38	Verrucomicrobia.Family88	Verrucomicrobia.Genus499
	Verrucomicrobia.Order39	Verrucomicrobia.Family89	Verrucomicrobia.Genus505	Verrucomicrobia.Genus507	Verrucomicrobia.Genus510	Verrucomicrobia.Genus511
	Verrucomicrobia.Order40	Verrucomicrobia.Family91	Verrucomicrobia.Genus513
		Verrucomicrobia.Family92	Verrucomicrobia.Genus518
		Verrucomicrobia.Family93	Verrucomicrobia.Genus524
		Verrucomicrobia.Family93-2	Verrucomicrobia.Genus547
		Verrucomicrobia.Family93-3	Verrucomicrobia.Genus527
		Verrucomicrobia.Family94	Verrucomicrobia.Genus530	Verrucomicrobia.Genus532
		Verrucomicrobia.Family95	Verrucomicrobia.Genus537	Verrucomicrobia.Genus541	Verrucomicrobia.Genus542	Verrucomicrobia.Genus544
