# Supplementary material for: Expanding the World of Marine Bacterial and Archaeal Clades
Source: Front Microbiol. 2016 Jan 8;6:1524. doi: 10.3389/fmicb.2015.01524 (PMC4705458; doi:10.3389/fmicb.2015.01524)
Supplement: Table S3 — Metadata and SILVAngs statistics for ICoMM and MIRADA samples (Sheet 1), and definitions of biomes and environments (Sheet 2). [file DataSheet3.XLSX]

## Sheet: icomm_data
Project Name	Project Type	Sample Name	Number of sequences	Avg. Length (raw)	Avg. Length (aligned)	# OTUs	# Replicates	# Classified	# No Relative	# Rejected	Depth (meter)	Latitude	Longitude	Biome	Environment	Date (dd-mm-yyyy)	Chlorophyll a [] (microgram/kilogram)	Temperature (degree Celsius)	Salinity (PSU)	Dissolved oxygen [] (milliliter/liter)	Nitrate [] (micromole/liter)	Phosphate [] (micromole/liter)
ICM_ABR	Bacteria	ABR_0001_2005_01_02	23120	60	60	581	17325	12153	6897	4070	0	-64.5025	-170	oceanic epipelagic zone biome	MP ocean water	2005-01-02	0.854	0.94	33.84	7.965	20.475	1.405
ICM_ABR	Bacteria	ABR_0003_2005_01_02	14801	60	60	349	13929	14209	572	20	0	-64.5025	-170	oceanic epipelagic zone biome	MP ocean water	2005-01-02	0.854	0.94	33.84	7.965	20.475	1.405
ICM_ABR	Bacteria	ABR_0005_2005_01_07	25433	60	60	1326	21007	17343	7066	1024	0	-50.0032	-170	oceanic epipelagic zone biome	LP ocean water	2005-01-07	0.275	11.325	34.39	6.285	5.885	0.705
ICM_ABR	Archaea	ABR_0006_2005_01_07	36172	69	68	267	33104	32931	1131	2110	0	-50.0032	-170	oceanic epipelagic zone biome	LP ocean water	2005-01-07	0.275	11.325	34.39	6.285	5.885	0.705
ICM_ABR	Bacteria	ABR_0007_2005_01_07	20214	59	59	633	18339	19324	793	97	0	-50.0032	-170	oceanic epipelagic zone biome	LP ocean water	2005-01-07	0.275	11.325	34.39	6.285	5.885	0.705
ICM_ABR	Bacteria	ABR_0009_2005_01_30	22334	61	61	1472	18726	13823	8091	420	0	-20	-170	neritic epipelagic zone biome	LP coastal water	2005-01-30	0.095	27.445	35.4125	4.645	0.0625	0.1575
ICM_ABR	Archaea	ABR_0010_2005_01_30	22847	66	66	259	21395	22254	132	461	0	-20	-170	oceanic epipelagic zone biome	LP ocean water	2005-01-30	0.095	27.445	35.4125	4.645	0.0625	0.1575
ICM_ABR	Bacteria	ABR_0011_2005_01_30	20340	61	61	680	18464	18225	2059	56	0	-20	-170	oceanic epipelagic zone biome	LP ocean water	2005-01-30	0.095	27.445	35.4125	4.645	0.0625	0.1575
ICM_ABR	Archaea	ABR_0012_2005_01_30	2950	142	142	20	323	0	368	2582	0	-20	-170	oceanic epipelagic zone biome	LP ocean water	2005-01-30	0.095	27.445	35.4125	4.645	0.0625	0.1575
ICM_ABR	Bacteria	ABR_0013_2005_02_26	23744	61	61	1686	19221	14153	8778	813	0	0.081	-170	neritic epipelagic zone biome	LP coastal water	2005-02-26	0.253	27.44	35.28	4.64	3.86	0.8
ICM_ABR	Bacteria	ABR_0014_2005_02_26	19613	70	70	312	16798	17773	171	1669	0	0.081	-170	oceanic epipelagic zone biome	LP ocean water	2005-02-26	0.253	27.44	35.28	4.64	3.86	0.8
ICM_ABR	Bacteria	ABR_0015_2005_02_26	12677	60	60	428	11181	10958	1121	598	0	0.081	-170	oceanic epipelagic zone biome	LP ocean water	2005-02-26	0.253	27.44	35.28	4.64	3.86	0.8
ICM_ACB	Bacteria	ACB_0001_2007_07_13	15895	61	61	1102	13176	14029	1559	307	2	71.4478	-156.056	neritic epipelagic zone biome	MP coastal water	2007-07-13	0.33	2.5	20		0.24648	0.18486
ICM_ACB	Bacteria	ACB_0002_2007_07_11	9496	60	60	477	8008	8069	1231	196	2	71.4276	-156.861	neritic epipelagic zone biome	MP coastal water	2007-07-11	0.5	4.6	32		1.10916	0.55458
ICM_ACB	Bacteria	ACB_0003_2008_01_26	18302	60	60	623	16071	17132	791	379	2	71.3528	-156.678	neritic epipelagic zone biome	LP coastal water	2008-01-26	0.07	-1.8	35		11.831	2.08481
ICM_ACB	Bacteria	ACB_0004_2008_01_30	19410	61	61	1023	16648	16915	2130	365	2	71.3528	-156.678	neritic epipelagic zone biome	LP coastal water	2008-01-30	0.06	-2	35		11.451	1.94103
ICM_ACB	Bacteria	ACB_0005_2002_07_29	25371	60	60	944	21042	18870	4919	1582	10	72.3189	-151.976	neritic epipelagic zone biome	MP coastal water	2002-07-29	0.57	-1.09	30.17	9.36	0.99	0.73
ICM_ACB	Bacteria	ACB_0006_2002_08_06	19171	61	61	699	15652	14095	3469	1607	10	72.2364	-159.345	neritic epipelagic zone biome	LP coastal water	2002-08-06	0.22	1.11	29.53	9.21	0.13	0.75
ICM_ACB	Bacteria	ACB_0007_2004_07_30	18526	60	60	680	16054	17023	992	511	8.4	71.5423	-150.885	neritic epipelagic zone biome	MP coastal water	2004-07-30	0.64	-0.8528	29.182	9.4456	0.6548	0.6496
ICM_ACB	Bacteria	ACB_0008_2004_08_21	15646	60	60	602	13020	13587	1156	903	39.7	72.4203	-152.022	neritic epipelagic zone biome	LP coastal water	2004-08-21	0.27	-0.40915	31.1817	8.9527	1.7471	0.86275
ICM_ACB	Archaea	ACB_0009_2007_07_13	26029	65	65	180	25267	25973	23	33	2	71.4478	-156.056	neritic epipelagic zone biome	MP coastal water	2007-07-13	0.33	2.5	20		0.24648	0.18486
ICM_ACB	Archaea	ACB_0010_2008_01_30	27111	65	65	244	26218	27054	17	40	2	71.3528	-156.678	neritic epipelagic zone biome	LP coastal water	2008-01-30	0.06	-1.8	35		11.451	1.94103
ICM_ACB	Archaea	ACB_0011_2004_07_30	19302	65	65	116	18827	19222	1	79	8.4	71.5423	-150.885	neritic epipelagic zone biome	MP anoxic water	2004-07-30	0.64	-0.8528	29.182	9.4456	0.6548	0.6496
ICM_ACB	Archaea	ACB_0012_2008_01_30	30624	65	65	217	29703	30547	25	52	2	71.3528	-156.678	neritic epipelagic zone biome	LP coastal water	2008-01-28	0.06	-1.8	35		11.677	1.97184
ICM_ACB	Bacteria	ACB_0013_2004_01_17	12741	61	61	812	10412	10821	1451	469	3	70.0369	-126.302	neritic epipelagic zone biome	LP coastal water	2004-01-17	0.044	-1.114	30.145	8.269	1.161	0.587
ICM_ACB	Archaea	ACB_0014_2004_01_17	27297	65	65	206	26358	27226	12	59	3	70.0369	-126.302	neritic epipelagic zone biome	LP coastal water	2004-01-17	0.044	-1.114	30.145	8.269	1.161	0.587
ICM_ACB	Bacteria	ACB_0015_2004_07_16	54500	60	60	1648	48858	46571	7003	926	1.5	70.0481	-126.308	neritic epipelagic zone biome	MP coastal water	2004-07-16	0.61	4.4685	23.0625	7.9855	0.5465	0.3665
ICM_ACB	Bacteria	ACB_0016_2008_01_28	19434	61	61	1341	16036	17017	1947	470	2	71.3528	-156.678	neritic epipelagic zone biome	LP coastal water	2008-01-28	0.06	-1.8	35		11.677	1.97184
ICM_AOT	Bacteria	AOT_0001_2008_11_07	26972	61	61	1536	21240	19745	5072	2155	47	42.8518	-11.6397	oceanic epipelagic zone biome	LP ocean water	2008-11-07	0.11	15.782	35.7515	5.3545	1.857	0.301
ICM_AOT	Bacteria	AOT_0002_2008_11_09	18090	62	62	1672	14678	15569	2275	246	1100	37.1343	-13.3591	oceanic bathypelagic zone biome	LP ocean water	2008-11-08	0.135585	10.61	36.09		17.058	1.145
ICM_AOT	Bacteria	AOT_0003_2008_11_09	24795	62	62	1766	19238	19782	3331	1682	73	37.1343	-13.3591	oceanic epipelagic zone biome	LP ocean water	2008-11-09	0.135585	17.1344	36.1764	5.4528	1.5016	0.1224
ICM_AOT	Bacteria	AOT_0004_2008_11_14	25787	62	62	1692	21007	20594	4077	1116	89	22.5052	-20.5025	oceanic epipelagic zone biome	LP ocean water	2008-11-14	0.215821	19.3664	36.5244	4.3788	5.024	0.3356
ICM_AOT	Bacteria	AOT_0005_2008_11_16	21824	61	61	1178	18161	17999	3086	739	7	14.7592	-29.9995	oceanic epipelagic zone biome	LP ocean water	2008-11-16	0.165505	26.464	36.115	4.822	0.056	0.049
ICM_AOT	Bacteria	AOT_0006_2008_11_29	18532	61	61	1091	15451	15342	2745	445	28	-23.7083	8.5185	oceanic epipelagic zone biome	LP ocean water	2008-11-29	0.17	18	35.5	5.504	3.94	0.996
ICM_AOT	Bacteria	AOT_0007_2008_11_17	27567	62	62	1567	22613	21579	4932	1056	7	44.7012	-20.3582	oceanic epipelagic zone biome	MP ocean water	2008-11-17	0.318967	15.6	35.81	5.658	1.754	0.25
ICM_AOT	Bacteria	AOT_0008_2008_11_17	11722	61	61	1338	8780	10073	1138	511	100	10.6304	-20.1324	oceanic epipelagic zone biome	MP ocean water	2008-11-17	0.314877	14.74	35.5	1.95	23.04	1.53
ICM_AOT	Bacteria	AOT_0009_2008_11_17	46751	61	61	2470	38754	36933	7627	2191	48	10.6304	-20.1324	oceanic epipelagic zone biome	MP ocean water	2008-11-17	0.314877	20.612	35.783	3.16	6.59	0.443
ICM_AOT	Bacteria	AOT_0010_2008_11_17	20884	62	62	1267	17231	16788	3371	725	11	10.3683	-20.0566	oceanic epipelagic zone biome	MP ocean water	2008-11-17	0.387345	28.181	35.261	4.584	0.031	0.087
ICM_AOT	Bacteria	AOT_0011_2008_11_17	9123	61	61	1120	6922	8256	723	144	200	10.3683	-20.0566	oceanic epipelagic zone biome	MP ocean water	2008-11-17	0.387345	12.65	35.27	1.97	24.65	1.67
ICM_AOT	Bacteria	AOT_0012_2008_11_17	16117	61	61	1688	12306	12745	2872	500	1300	10.3683	-20.0566	oceanic bathypelagic zone biome	MP ocean water	2008-11-17	0.387345	4.61	34.96		25.624	1.751
ICM_AOT	Bacteria	AOT_0013_2008_11_18	23799	62	62	1338	19663	20007	2980	812	7	8.49937	-19.4985	oceanic epipelagic zone biome	MP ocean water	2008-11-18	0.69	28.613	35.052	4.686	0.046	0.113
ICM_AOT	Bacteria	AOT_0014_2008_11_29	10151	61	61	992	8074	8546	1394	211	4600	-23.7083	8.5185	oceanic abyssopelagic zone biome	LP ocean water	2008-11-29	0.17	3.447	35.6		27.582	1.768
ICM_AOT	Bacteria	AOT_0015_2008_11_20	10744	60	60	760	8503	7520	2612	612	45	2.4688	-14.1525	oceanic epipelagic zone biome	MP ocean water	2008-11-20	0.36	26.2825	35.7125	4.4475	0.275	0.085
ICM_AOT	Bacteria	AOT_0016_2008_11_27	17126	61	61	759	15206	13391	3627	108	48	-17.7358	3.127	oceanic epipelagic zone biome	LP ocean water	2008-11-27	0.12	18.753	35.97	5.352	2.107	0.712
ICM_ASA	Bacteria	ASA_0001_2007_12_18	14635	60	60	233	13656	11293	2966	376	9.5	-73.94	-115.68	neritic epipelagic zone biome	HP coastal water	2007-12-18	8.158	-1.089	33.6765	7.869	22.48	1.2485
ICM_ASA	Bacteria	ASA_0002_2007_12_18	37776	60	60	266	36295	15384	21690	702	9.5	-73.94	-115.68	neritic epipelagic zone biome	HP coastal water	2007-12-18	8.158	-1.089	33.6765	7.869	22.48	1.2485
ICM_ASA	Bacteria	ASA_0003_2007_12_18	22562	60	60	243	20957	9587	12042	933	19.5	-73.94	-115.68	neritic epipelagic zone biome	HP coastal water	2007-12-18	6.727	-0.871	33.699	7.737	22.5825	1.288
ICM_ASA	Bacteria	ASA_0004_2007_12_18	31928	60	60	135	31103	4528	27034	366	19.5	-73.94	-115.68	neritic epipelagic zone biome	HP coastal water	2007-12-18	6.727	-0.871	33.699	7.737	22.5825	1.288
ICM_ASA	Bacteria	ASA_0005_2007_12_18	12987	60	60	245	11839	9490	2932	565	34.5	-73.94	-115.68	neritic epipelagic zone biome	HP coastal water	2007-12-18	9.028	-0.85275	33.758	7.61075	23.8102	1.38025
ICM_ASA	Bacteria	ASA_0006_2007_12_18	33224	60	60	250	31313	21729	10342	1153	34.5	-73.94	-115.68	neritic epipelagic zone biome	HP coastal water	2007-12-18	9.028	-0.85275	33.758	7.61075	23.8102	1.38025
ICM_ASA	Bacteria	ASA_0007_2007_12_18	23827	60	60	211	22687	12203	11096	528	49.5	-73.94	-115.68	neritic epipelagic zone biome	HP coastal water	2007-12-18	7.069	-1.29525	33.818	7.51325	25.3777	1.44775
ICM_ASA	Bacteria	ASA_0008_2007_12_18	12560	60	60	261	11398	10417	1733	410	99.5	-73.94	-115.68	neritic epipelagic zone biome	MP coastal water	2007-12-18	2.298	-1.3112	33.8598	6.856	27.0946	1.9892
ICM_ASA	Bacteria	ASA_0009_2007_12_18	21103	60	60	232	19775	7466	13036	601	99.5	-73.94	-115.68	neritic epipelagic zone biome	MP coastal water	2007-12-18	2.298	-1.3112	33.8598	6.856	27.0946	1.9892
ICM_ASA	Bacteria	ASA_0010_2007_12_18	17244	60	60	514	15557	14912	1951	381	249.5	-73.94	-115.68	neritic mesopelagic zone biome	MP coastal water	2007-12-18	1.292	-0.7316	33.9199	6.5804	31.2692	2.27
ICM_ASA	Bacteria	ASA_0011_2007_12_18	13751	60	60	357	11212	1734	10311	1706	249.5	-73.94	-115.68	neritic mesopelagic zone biome	MP coastal water	2007-12-18	1.292	-0.7316	33.9199	6.5804	31.2692	2.27
ICM_ASA	Bacteria	ASA_0012_2007_12_18	15046	61	61	702	12378	6565	7394	1087	495.5	-73.94	-115.68	neritic mesopelagic zone biome	HP coastal water	2007-12-18		-0.9875	34.2355	5.07195	33.1715	2.36
ICM_ASA	Bacteria	ASA_0013_2007_12_18	24905	62	62	1331	21623	21248	3158	499	784.5	-73.96	-115.86	neritic mesopelagic zone biome	HP coastal water	2007-12-18		-0.2124	34.5185		33.5829	2.41345
ICM_ASA	Bacteria	ASA_0014_2007_12_18	30614	61	61	1315	26460	24577	4934	1103	499.5	-73.96	-115.86	neritic mesopelagic zone biome	HP coastal water	2007-12-18		-1.0075	34.2395	5.04355	33.179	2.36
ICM_ASV	Bacteria	ASV_0001_1998_05_29	22536	60	60	1156	20089	18070	4214	252	0.2	37.8586	-25.8522	oceanic epipelagic zone biome	LP ocean water	1998-05-29	0.13	55
ICM_ASV	Bacteria	ASV_0002_1998_06_18	33226	60	60	1361	30139	24190	8911	125	0.2	37.8586	-25.8522	oceanic epipelagic zone biome	LP ocean water	1998-06-18		35
ICM_ASV	Bacteria	ASV_0003_1998_06_25	9970	60	60	630	8698	8177	1709	84	0.1	37.8586	-25.8522	oceanic epipelagic zone biome	LP ocean water	1998-06-25		50
ICM_ASV	Bacteria	ASV_0004_1998_06_25	30981	60	60	1217	28229	27244	3516	221	0.2	37.8584	-25.8522	oceanic epipelagic zone biome	LP ocean water	1998-06-25		58
ICM_ASV	Bacteria	ASV_0005_2008_06_11	14559	60	60	2363	10061	9466	4228	865	0.1	37.8584	-25.8522	oceanic epipelagic zone biome	LP ocean water	2008-06-11		60
ICM_ASV	Bacteria	ASV_0006_1998_06_24	17341	60	60	1310	13747	10204	6220	917	0.8	37.7296	-25.3084	oceanic epipelagic zone biome	LP ocean water	1998-06-24		62
ICM_ASV	Bacteria	ASV_0007_1998_06_24	11418	60	60	958	9475	8102	3183	133	6.7	37.724	-25.3194	oceanic epipelagic zone biome	LP ocean water	1998-06-24		60
ICM_ASV	Bacteria	ASV_0008_2008_05_26	20318	60	60	1160	16893	14037	5183	1098	6	37.724	-25.3194	oceanic epipelagic zone biome	LP ocean water	2008-05-26	0.13	60
ICM_ASV	Bacteria	ASV_0009_2008_05_26	31524	60	60	1283	28284	20790	10300	434	6	37.724	-25.3194	oceanic epipelagic zone biome	LP ocean water	2008-05-26	0.13	60
ICM_ASV	Bacteria	ASV_0010_2001_08_04	18957	60	60	523	17642	8460	10443	54	0.1	37.8868	-25.824	oceanic epipelagic zone biome	LP ocean water	2001-08-04	0.2	40
ICM_ASV	Bacteria	ASV_0011_2001_07_20	6209	60	60	200	2583	1339	1681	3189	0.2	39.0125	-27.9589	oceanic epipelagic zone biome	LP ocean water	2001-07-20	0.19	60	36.1498	5.381	0.0426	0.1496
ICM_ASV	Bacteria	ASV_0012_2001_07_16	18247	62	62	662	16595	4194	13919	134	20	38.5642	-28.7599	oceanic epipelagic zone biome	LP ocean water	2001-07-16	0.2	41	36.17	5.42	0.1	0.1
ICM_ASV	Bacteria	ASV_0013_2001_08_10	4751	62	62	321	3996	3631	1095	25	4	38.5457	-28.6028	oceanic epipelagic zone biome	LP ocean water	2001-08-10	0.21	29	36.158	5.096	0.298	0.056
ICM_ASV	Bacteria	ASV_0014_2007_07_16	90013	60	60	5263	77818	13656	74944	1413	0.1	39.383	-31.2531	oceanic epipelagic zone biome	LP ocean water	2007-07-16	0.2	23.8	36.1994	5.3609	0.0131	0.0801
ICM_ASV	Bacteria	ASV_0015_2001_08_24	19664	60	60	1779	15810	11367	7271	1026	20	38.2333	-26.6333	oceanic epipelagic zone biome	LP ocean water	2001-08-24	0.17	40	36.13	5.29	0.2	0.07
ICM_ASV	Bacteria	ASV_0016_2001_08_24	19237	60	60	661	17005	12226	6152	859	20	38.2333	-26.6333	oceanic epipelagic zone biome	LP ocean water	2001-08-24	0.17	40	36.13	5.29	0.2	0.07
ICM_AWP	Bacteria	AWP_0001_2007_08_23	17185	60	60	1060	13391	14070	1912	1203	0	36.051	-28.349	oceanic epipelagic zone biome	LP ocean water	2007-08-23	0.26	23.81	36.32	5	0.38	0.05
ICM_AWP	Bacteria	AWP_0003_2007_08_25	22064	60	60	1289	16662	17031	2711	2322	0	34.213	-32.117	oceanic epipelagic zone biome	MP ocean water	2007-08-25	0.31	25.03	36.58	4.93	0.29	0.03
ICM_AWP	Archaea	AWP_0005_2007_08_26	20661	66	66	140	19336	19803	70	788	0	37.476	-30.565	oceanic epipelagic zone biome	LP ocean water	2007-08-26	0.28	23.79	36.26	5.02	0.3	0.04
ICM_AWP	Bacteria	AWP_0006_2007_08_25	20528	61	61	1061	16598	15162	4096	1270	0	34.213	-32.117	oceanic epipelagic zone biome	MP ocean water	2007-08-25	0.31	25.03	36.58	4.93	0.29	0.03
ICM_AWP	Bacteria	AWP_0007_2007_08_25	17419	61	61	1015	13940	14059	2102	1258	0	35.476	-32.434	oceanic epipelagic zone biome	MP ocean water	2007-08-25	0.33	24.77	36.49	4.97	0.26	0.03
ICM_AWP	Bacteria	AWP_0008_2007_08_26	25041	61	61	1125	21027	19574	4218	1249	0	37.476	-30.565	oceanic epipelagic zone biome	LP ocean water	2007-08-26	0.28	23.79	36.26	5.02	0.3	0.04
ICM_AWP	Bacteria	AWP_0009_2007_06_11	25840	62	62	1845	21661	18162	7280	398	3660	37.337	-18.883	oceanic abyssopelagic zone biome	LP ocean water	2007-06-11	0.118711	2.56	34.92		22.0394	1.49
ICM_AWP	Bacteria	AWP_0010_2007_06_11	24343	62	62	1695	20529	16920	7125	298	2100	37.337	-18.883	oceanic bathypelagic zone biome	LP ocean water	2007-06-11	0.118711	3.69	35		21.2794	1.18
ICM_AWP	Bacteria	AWP_0011_2007_06_11	20825	63	63	1739	16912	15846	4593	386	1200	37.337	-18.883	oceanic bathypelagic zone biome	LP ocean water	2007-06-11	0.118711	9.18	35.87		21.1048	1.1
ICM_AWP	Bacteria	AWP_0012_2007_06_11	23238	63	63	2063	18483	19358	3361	519	800	37.337	-18.883	oceanic mesopelagic zone biome	LP ocean water	2007-06-11	0.118711	10.61	35.79		53.1986	1.14
ICM_AWP	Bacteria	AWP_0013_2007_06_11	24435	62	62	1453	19236	20039	2403	1993	100	37.337	-18.883	oceanic epipelagic zone biome	LP ocean water	2007-06-11	0.118711	15.09	36.05	5.4	4.31	0.19
ICM_AWP	Bacteria	AWP_0014_2007_06_11	25370	61	61	1132	21760	19204	5431	735	0	37.337	-18.883	oceanic epipelagic zone biome	LP ocean water	2007-06-11	0.118711	19.13	36.15	5.53	0.08	0.05
ICM_AWP	Bacteria	AWP_0015_2007_06_02	21776	62	62	1739	17722	19258	2131	387	800	31.855	-27.876	oceanic mesopelagic zone biome	LP ocean water	2007-06-02	0.083607	9.87	35.51		20.2114	1.04
ICM_AWP	Bacteria	AWP_0016_2007_06_02	27904	63	63	2587	22090	23941	3306	657	100	31.855	-27.876	oceanic epipelagic zone biome	LP ocean water	2007-06-02	0.083607	18.24	36.59	5.33	0	0.09
ICM_BMO	Bacteria	BMO_0001_2007_09_20	13923	62	62	881	11431	9744	3648	531	0.5	41.6667	2.8	neritic epipelagic zone biome	LP coastal water	2007-09-20	0.12	23.03	37.89
ICM_BMO	Bacteria	BMO_0002_2007_09_20	19183	62	62	1019	16089	14634	3811	738	5	41.6516	2.80036	neritic epipelagic zone biome	LP coastal water	2007-09-20	0.09	23.262	37.869		0.00927613	0.00021621
ICM_BMO	Bacteria	BMO_0003_2007_09_21	22355	63	63	478	20978	20981	883	491	5	41.4016	2.80136	neritic epipelagic zone biome	LP coastal water	2007-09-21	0.07	23.814	37.848		0.0258406	0.000540527
ICM_BMO	Bacteria	BMO_0004_2007_09_21	17401	62	62	462	16342	15329	1802	270	5	41.1504	2.81758	oceanic epipelagic zone biome	LP ocean water	2007-09-21	0.08	23.792	37.886		0.0566506	0.000540527
ICM_BMO	Bacteria	BMO_0005_2007_09_22	23036	63	63	670	21396	21094	1472	470	4	40.9147	2.8455	oceanic epipelagic zone biome	LP ocean water	2007-09-22	0.1	24.04	37.668	4.71	0.23	0.118
ICM_BMO	Bacteria	BMO_0006_2007_09_23	21967	62	62	491	20836	20528	1168	271	5	40.6513	2.85044	oceanic epipelagic zone biome	LP ocean water	2007-09-23	0.08	24.03	37.67	4.69	0.205	0.115
ICM_BMO	Bacteria	BMO_0007_2007_09_23	13482	62	62	455	12467	12454	778	250	25	40.6513	2.85044	oceanic epipelagic zone biome	LP ocean water	2007-09-23	0.09	22.8	37.75	4.965	0.005	0.095
ICM_BMO	Bacteria	BMO_0008_2007_09_23	22838	62	62	812	20998	20742	1543	553	65	40.6513	2.85044	oceanic epipelagic zone biome	MP ocean water	2007-09-23	0.41	15.188	38.004	5.672	0.374	0.104
ICM_BMO	Bacteria	BMO_0009_2007_09_22	23347	62	62	1027	21497	21137	1949	261	500	40.6557	2.85778	oceanic mesopelagic zone biome	LP ocean water	2007-09-22		13.16	38.44	4.55	11.24	0.48
ICM_BMO	Bacteria	BMO_0010_2007_09_22	14527	63	63	1355	11776	13243	1055	229	2000	40.6557	2.85778	oceanic bathypelagic zone biome	LP ocean water	2007-09-22		13.213	38.479
ICM_BMO	Bacteria	BMO_0011_2007_09_22	12585	61	61	895	10603	9933	2392	260	500	40.6513	2.8504	neritic mesopelagic zone biome	LP ocean water	2007-09-22		13.16	38.44	4.55	11.24	0.48
ICM_BMO	Bacteria	BMO_0012_2007_09_21	21137	63	63	609	19673	19639	1044	454	44	41.4016	2.80136	neritic epipelagic zone biome	MP coastal water	2007-09-21	1.15	20.204	37.912		0.00944177	0.00021621
ICM_BMO	Bacteria	BMO_0013_2007_09_21	19592	61	61	1502	14420	8659	8668	2265	44	41.4016	2.8014	oceanic epipelagic zone biome	MP ocean water	2007-09-21	1.15	20.204	37.912		0.00944177	0.00021621
ICM_BMO	Bacteria	BMO_0014_2007_09_23	19052	61	61	793	17305	15496	2964	592	65	40.6513	2.85044	oceanic epipelagic zone biome	MP ocean water	2007-09-23	0.41	15.188	38.004	5.672	0.374	0.104
ICM_BMO	Bacteria	BMO_0015_2007_09_23	13353	61	61	634	12340	12097	1088	168	5	40.6513	2.85044	oceanic epipelagic zone biome	LP ocean water	2007-09-23	0.08	24.03	37.67	4.69	0.205	0.115
ICM_BMO	Bacteria	BMO_0016_2007_09_20	12906	61	61	1121	9815	7217	4645	1044	5	41.6516	2.80036	neritic epipelagic zone biome	LP coastal water	2007-09-20	0.09	23.262	37.869		0.00927613	0.00021621
ICM_BSP	Bacteria	BSP_0001_2003_05_08	18318	59	59	726	15742	12944	4728	646	4	58.598	18.237	neritic epipelagic zone biome	MP brackish water	2003-05-08	2.55	5.572	7.004	9.278	0	0.104
ICM_BSP	Bacteria	BSP_0003_2003_06_18	26849	60	60	988	22483	15774	9394	1681	4	58.598	18.237	neritic epipelagic zone biome	MP brackish water	2003-06-18	0.58	9.814	6.906	8.306	0	0.07
ICM_BSP	Bacteria	BSP_0004_2003_07_16	16812	60	60	642	15014	11556	5074	182	4	58.598	18.237	neritic epipelagic zone biome	HP brackish water	2003-07-16	3.53	14.808	6.668	7.164	0	0.094
ICM_BSP	Bacteria	BSP_0005_2003_07_30	10244	62	62	501	9473	5989	4237	18	4	58.598	18.237	neritic epipelagic zone biome	MP brackish water	2003-07-30	2.61	14.808	6.668	7.164	0	0.094
ICM_BSP	Bacteria	BSP_0006_2003_10_08	21910	60	60	807	19299	16821	4589	500	4	58.598	18.237	neritic epipelagic zone biome	MP brackish water	2003-10-08	1.97	10.092	6.97	7.414	0	0.124
ICM_BSP	Bacteria	BSP_0007_2004_05_17	16491	60	60	469	13589	9277	5495	1719	4	58.598	18.237	neritic epipelagic zone biome	MP brackish water	2004-05-17	1.66	5.572	7.004	9.278	0	0.104
ICM_BSP	Bacteria	BSP_0009_2003_06_04	14148	59	59	440	12609	5937	7610	601	4	58.598	18.237	neritic epipelagic zone biome	MP brackish water	2003-06-04	1.005	9.814	6.906	8.306	0	0.07
ICM_BSP	Bacteria	BSP_0010_2003_08_27	26749	60	60	928	24027	20782	5547	420	4	58.598	18.237	neritic epipelagic zone biome	HP brackish water	2003-08-27	3.045	15.948	6.676	6.704	0	0.07
ICM_BSR	Bacteria	BSR_0001_2005_03_29	9391	62	62	497	8406	8288	933	170	66	42.5049	30.7521	neritic epipelagic zone biome	MP anoxic water	2005-03-29	0.61999	7.7288	19.3828	5.2184	0.3024	1.1732
ICM_BSR	Bacteria	BSR_0002_2005_03_29	10191	63	63	538	9170	9205	826	160	85	42.5049	30.7521	neritic epipelagic zone biome	MP anoxic water	2005-03-29	0.61999	8.122	19.756	3.834	0.524	1.608
ICM_BSR	Bacteria	BSR_0003_2005_03_29	7887	63	63	602	6813	5612	2055	220	105	42.5049	30.7521	neritic epipelagic zone biome	MP anoxic water	2005-03-29	0.61999	8.38	19.966	2.878	1.114	1.938
ICM_CAM	Bacteria	CAM_0001_2002_01_17	24662	60	60	817	22136	21045	3382	235	3	-64.7667	-64.05	neritic epipelagic zone biome	MP coastal water	2002-01-17	0.65052	0.894	33.711	8.063	19.453	1.577
ICM_CAM	Bacteria	CAM_0002_2002_07_17	10976	61	61	941	8891	9402	1357	217	3	-64.7667	-64.05	neritic epipelagic zone biome	MP coastal water	2002-07-17		-2.1	34.02	8.33	30.325	2.264
ICM_CAM	Bacteria	CAM_0003_2002_08_20	13583	60	60	1147	10750	10964	2011	608	3	-64.7667	-64.05	neritic epipelagic zone biome	MP coastal water	2002-08-20		-2.083	34.02	7.915	31.662	2.324
ICM_CAM	Bacteria	CAM_0004_2006_02_28	22982	60	60	612	20995	20849	1949	184	3	-64.7667	-64.0667	neritic epipelagic zone biome	LP coastal water	2006-02-28	0.28064	0.89	33.402	7.98	19.457	1.477
ICM_CAM	Bacteria	CAM_0005_2007_07_23	45566	61	61	1730	38228	34439	8312	2815	3	-50.6667	-68.4167	neritic epipelagic zone biome	MP coastal water	2007-07-23	0.694515	1.9	32.8		5.6273	2.8
ICM_CAM	Bacteria	CAM_0006_2007_10_09	42231	60	60	1239	33134	28930	7475	5826	3	-50.6667	-68.4167	neritic epipelagic zone biome	MP coastal water	2007-10-09	2.06221	3.2	33.3		6.4836	1.4
ICM_CAM	Bacteria	CAM_0007_2007_02_07	21921	60	60	854	18715	17062	3984	875	3	-50.6667	-68.4167	neritic epipelagic zone biome	MP coastal water	2007-02-07	2.31332	6.9	33.8		11.784	0.9
ICM_CAM	Bacteria	CAM_0008_2007_05_04	27339	60	60	1226	22623	21822	3993	1524	3	-50.6667	-68.4167	neritic epipelagic zone biome	MP coastal water	2007-05-04	1.06376	4.9	33.4		8.8238	0.9
ICM_CAM	Bacteria	CAM_0009_2000_03_23	21850	60	60	885	18987	18982	2405	463	11	-55.1317	-2.88833	oceanic epipelagic zone biome	MP ocean water	2000-03-23	0.5574	1.198	33.86	7.52	20.146	1.617
ICM_CAM	Bacteria	CAM_0010_2000_03_25	35414	60	60	796	30555	28003	5013	2398	11	-59.315	-0.398333	oceanic epipelagic zone biome	MP ocean water	2000-03-25		0.946	33.991	7.539	21.988	1.503
ICM_CAM	Bacteria	CAM_0011_2000_03_26	20851	60	60	678	18072	18832	1361	658	11	-67.0212	-5.47333	oceanic epipelagic zone biome	LP ocean water	2000-03-26	0.083685	-0.164	33.978	7.679	22.147	1.5
ICM_CAM	Bacteria	CAM_0012_2000_03_29	22504	60	60	870	19610	20452	1592	460	5	-71.1813	-12.4593	neritic epipelagic zone biome	MP coastal water	2000-03-29		-1.78
ICM_CAM	Bacteria	CAM_0013_2008_02_04	23414	60	60	670	18475	13874	6334	3206	10	-59.3989	175.558	oceanic epipelagic zone biome	LP ocean water	2008-02-05	0.162387	5.61	33.95	6.87	23.61	1.42
ICM_CAM	Bacteria	CAM_0014_2008_02_06	22828	60	60	693	19072	15457	5730	1641	10	-65.0065	179.974	oceanic epipelagic zone biome	LP ocean water	2008-02-06		1.41	33.93	7.65	26.51	1.41
ICM_CAM	Bacteria	CAM_0015_2008_02_29	26654	60	60	801	22580	21718	3105	1831	5	-69.4283	-179.091	oceanic epipelagic zone biome	MP ocean water	2008-02-29	0.424566	-0.305	33.88	7.895	25.28	1.615
ICM_CAM	Bacteria	CAM_0016_2008_02_13	24646	60	60	770	19490	16456	5209	2981	10	-75.662	169.766	neritic epipelagic zone biome	MP coastal water	2008-02-13	1.63804	-0.29	34.26	8.23	15.31	1.18
ICM_CAR	Bacteria	CAR_0001_1997_05_13	12538	62	62	550	11153	11494	881	163	260	10.5	-64.6667	neritic epipelagic zone biome	MP anoxic water	1997-05-13	0.462159	18	36.38
ICM_CAR	Bacteria	CAR_0002_2005_11_20	11599	62	62	588	10105	9402	2021	176	330	10.5	-64.6667	neritic epipelagic zone biome	LP anoxic water	2005-11-20	0.18959	17.61	36.35
ICM_CAR	Bacteria	CAR_0003_1997_11_20	13638	62	62	670	11972	11386	2067	185	350	10.5	-64.6667	neritic epipelagic zone biome	MP anoxic water	1997-11-20	0.47659	17.56	36.34
ICM_CAR	Bacteria	CAR_0004_2005_01_13	17083	64	64	1229	14507	15378	1447	258	320	10.5	-64.6667	neritic epipelagic zone biome	MP anoxic water	2005-01-13	1.1385	17.61	36.36
ICM_CAR	Bacteria	CAR_0005_2005_01_13	15893	64	64	846	13759	13489	1956	448	250	10.5	-64.6667	neritic epipelagic zone biome	MP anoxic water	2005-01-13	1.1385	17.87	36.4
ICM_CAR	Bacteria	CAR_0006_2005_01_13	18300	64	64	1159	15402	11910	5713	677	290	10.5	-64.6667	neritic epipelagic zone biome	MP anoxic water	2005-01-13	1.1385	17.69	36.37
ICM_CAR	Bacteria	CAR_0007_2005_05_23	12626	65	65	794	10501	8588	3607	431	320	10.6667	-65.5833	neritic epipelagic zone biome	LP anoxic water	2005-05-23	0.16706
ICM_CAR	Bacteria	CAR_0008_2005_05_23	16566	64	64	777	14473	13824	2259	483	300	10.5	-64.6667	neritic epipelagic zone biome	LP anoxic water	2005-05-23	0.10335	17.6	36.37
ICM_CAR	Bacteria	CAR_0009_2005_01_13	15546	63	63	919	13403	13569	1658	319	245	10.6667	-65.5833	neritic epipelagic zone biome	LP anoxic water	2005-01-13	0.22684
ICM_CAR	Bacteria	CAR_0010_2005_01_13	16763	63	63	987	14211	12556	3665	542	280	10.6667	-65.5833	neritic epipelagic zone biome	LP anoxic water	2005-01-13	0.22684
ICM_CAR	Bacteria	CAR_0011_2005_05_23	15558	65	65	1208	12889	9125	5941	492	260	10.5	-64.6667	neritic epipelagic zone biome	LP anoxic water	2005-05-23	0.10335	17.74	36.69
ICM_CAR	Bacteria	CAR_0012_2005_05_23	15606	66	66	1256	12739	6136	8929	541	340	10.5	-64.6667	neritic epipelagic zone biome	LP anoxic water	2005-05-23	0.10335	17.56	36.35
ICM_CAR	Bacteria	CAR_0013_2005_05_23	23588	64	64	1165	20316	17160	5560	868	500	10.5	-64.6667	neritic epipelagic zone biome	LP anoxic water	2005-05-23	0.10335	17.36	36.3
ICM_CAR	Bacteria	CAR_0015_2005_05_23	40258	64	64	1647	35377	28276	10542	1440	290	10.6667	-65.5833	neritic epipelagic zone biome	LP anoxic water	2005-05-23	0.16706
ICM_CNE	Bacteria	CNE_0001_2003_04_14	18812	60	60	1417	15256	12721	5437	654	0	42.709	-70.7966	estuarine biome	HP coastal water	2003-04-14		5	28			0.29
ICM_CNE	Bacteria	CNE_0002_2003_07_03	17219	60	60	1190	13282	13314	2619	1286	0	42.709	-70.7966	estuarine biome	HP coastal water	2003-07-03		14	32			0.39
ICM_CNE	Bacteria	CNE_0003_2003_10_11	18536	60	60	1335	13937	13708	3149	1679	0	42.709	-70.7966	estuarine biome	HP coastal water	2003-10-11		13.5	32			0.25
ICM_CNE	Bacteria	CNE_0004_2004_01_22	12719	61	61	1811	8613	7803	3803	1113	0	42.709	-70.7966	estuarine biome	HP coastal water	2004-01-22		-1	33			1.07
ICM_DAO	Bacteria	DAO_0001_2007_07_12	27483	62	62	1189	24593	25044	1856	583	1000	68.8308	-61.7605	oceanic bathypelagic zone biome	LP ocean water	2007-07-12	0.001	0.27	34.49		15.952	1.329
ICM_DAO	Archaea	DAO_0002_2007_07_12	17659	65	65	102	16885	17175	104	380	1000	68.8308	-61.7605	oceanic bathypelagic zone biome	LP ocean water	2007-07-12	0.001	0.27	34.49		15.952	1.329
ICM_DAO	Bacteria	DAO_0003_2007_08_04	19181	63	63	1314	16461	16697	2085	399	1000	71.9647	-150.228	oceanic bathypelagic zone biome	LP ocean water	2007-08-04	0.005	-0.05	34.9		8.854	0.776
ICM_DAO	Bacteria	DAO_0004_2007_08_04	25072	62	62	1275	22187	22451	2201	420	395	71.9647	-150.228	oceanic bathypelagic zone biome	LP ocean water	2007-08-04	0	0.487	34.8345	6.591	10.8485	0.895
ICM_DAO	Bacteria	DAO_0005_2007_08_12	17925	63	63	1136	15446	15447	2114	364	1000	79.9915	-149.989	oceanic bathypelagic zone biome	LP ocean water	2007-08-12	0	-0.09	34.89		12.025	0.954
ICM_DAO	Archaea	DAO_0006_2007_08_12	15041	65	65	106	13698	13695	427	919	1000	79.9915	-149.989	oceanic bathypelagic zone biome	LP ocean water	2007-08-12	0	-0.09	34.89		12.025	0.954
ICM_DAO	Bacteria	DAO_0007_2007_08_12	31828	63	63	1311	28862	28541	2831	456	410	79.9915	-149.989	oceanic bathypelagic zone biome	LP ocean water	2007-08-12	0	0.566	34.753	6.574	11.172	0.795
ICM_DAO	Archaea	DAO_0008_2007_08_12	18613	65	65	120	17809	18120	150	343	410	79.9915	-149.989	oceanic bathypelagic zone biome	LP ocean water	2007-08-12	0	0.566	34.753	6.574	11.172	0.795
ICM_DAO	Bacteria	DAO_0009_2007_08_15	14692	63	63	1473	11525	12128	2191	373	1000	76.999	-140.187	oceanic bathypelagic zone biome	LP ocean water	2007-08-15	0	-0.08	34.89		12.682	1.044
ICM_DAO	Bacteria	DAO_0010_2007_08_15	21814	62	62	1498	18132	18886	2445	483	400	76.999	-140.187	oceanic bathypelagic zone biome	LP ocean water	2007-08-15	0	0.44	34.77	6.48	11.75	0.84
ICM_DAO	Bacteria	DAO_0011_2007_08_20	22048	62	62	1613	18297	19385	2231	432	900	75.8447	-128.642	oceanic bathypelagic zone biome	LP ocean water	2007-08-20	0	0.1419	34.87
ICM_DAO	Bacteria	DAO_0012_2007_08_23	23194	63	63	1789	19252	19683	3075	436	1000	73.967	-140.088	oceanic bathypelagic zone biome	LP ocean water	2007-08-23	0.001	-0.05	34.9		11.937	0.91
ICM_DAO	Bacteria	DAO_0013_2007_08_23	16918	63	63	1410	13808	14790	1747	381	428	73.967	-140.088	oceanic bathypelagic zone biome	LP ocean water	2007-08-23	0	0.3812	34.824	6.54	11.9152	0.8928
ICM_DAO	Bacteria	DAO_0014_2007_09_18	37224	62	62	1875	32135	33071	3454	699	1000	77.75	126	oceanic bathypelagic zone biome	HP ocean water	2007-09-18		-0.23	34.88		14.069	1.03
ICM_DAO	Bacteria	DAO_0015_2007_09_21	27136	62	62	1563	23059	23927	2590	619	1200	79.9433	142.394	oceanic bathypelagic zone biome	HP ocean water	2007-09-21		-0.31	34.89
ICM_DAO	Bacteria	DAO_0016_2007_09_21	16040	62	62	1253	13014	14070	1495	475	250	79.9433	142.394	oceanic bathypelagic zone biome	HP ocean water	2007-09-21		1.04	34.81	7.59	12.92	0.8
ICM_GOA	Bacteria	GOA_0001_2006_09_05	16285	62	62	607	14932	10621	5485	179	20	29.4667	34.9167	neritic epipelagic zone biome	LP coastal water	2006-09-05	0.146	26	40.5443			0.03081
ICM_GOA	Bacteria	GOA_0002_2006_10_17	24973	61	61	1226	21516	16887	7260	826	20	29.4667	34.9167	neritic epipelagic zone biome	LP coastal water	2006-10-17	0.206	25.646	40.7583			0.054431
ICM_GOA	Bacteria	GOA_0003_2006_11_19	23837	61	61	1403	19105	14468	7484	1885	5	29.4667	34.9167	neritic epipelagic zone biome	MP coastal water	2006-11-19	0.422	23.9375	40.7738			0.026702
ICM_GOA	Bacteria	GOA_0004_2006_12_13	23927	61	61	1387	19095	14966	6913	2048	5	29.4667	34.9167	neritic epipelagic zone biome	MP coastal water	2006-12-13	0.384	22.8416	40.7982			0.019513
ICM_GOA	Bacteria	GOA_0005_2007_01_15	24495	62	62	1347	19440	18861	3475	2159	5	29.4667	34.9167	neritic epipelagic zone biome	LP coastal water	2007-01-15	0.202	21.577	40.7467			0.090376
ICM_GOA	Bacteria	GOA_0006_2007_02_12	17552	62	62	1164	13125	9766	5686	2100	5	29.4667	34.9167	neritic epipelagic zone biome	LP coastal water	2007-02-12	0.27	21.2005	40.756			0.069836
ICM_GOA	Bacteria	GOA_0007_2007_03_15	24715	61	61	1170	19877	15801	6797	2117	5	29.4667	34.9167	neritic epipelagic zone biome	LP coastal water	2007-03-15	0.271	21.2381	40.7087			0.11297
ICM_GOA	Bacteria	GOA_0008_2007_04_16	22181	61	61	1141	17489	11301	8692	2188	5	29.4667	34.9167	neritic epipelagic zone biome	MP coastal water	2007-04-16	0.464	21.1743	40.6768			0.021567
ICM_GOA	Bacteria	GOA_0009_2007_05_14	12833	61	61	834	10353	8145	4115	573	5	29.4667	34.9167	neritic epipelagic zone biome	LP coastal water	2007-05-14	0.242	23.3735	40.7121			0.002054
ICM_GOA	Bacteria	GOA_0010_2007_06_19	17087	61	61	664	15197	11888	4813	386	5	29.4667	34.9167	neritic epipelagic zone biome	LP coastal water	2007-06-19	0.131	24.5603	40.8782
ICM_GOA	Bacteria	GOA_0011_2007_09_18	6690	61	61	619	5248	4759	1795	136	20	29.4667	34.9167	neritic epipelagic zone biome	LP coastal water	2007-09-18	0.105	27.4232	40.8205			0.006162
ICM_GOA	Bacteria	GOA_0012_2007_12_18	31113	62	62	1931	23391	18042	9676	3395	5	29.4667	34.9167	neritic epipelagic zone biome	MP coastal water	2007-12-18	0.318	22.6851	40.7219			0.04108
ICM_GOA	Bacteria	GOA_0013_2007_07_24	18780	62	62	869	16444	12388	5804	588	20	29.4667	34.9167	neritic epipelagic zone biome	LP coastal water	2007-07-24	0.136	26.3705	40.5927			0.008216
ICM_GOA	Bacteria	GOA_0014_2007_07_24	21878	62	62	1323	18197	14434	6695	749	100	29.4667	34.9167	neritic epipelagic zone biome	LP coastal water	2007-07-24	0.206	23.3751	40.589			0.018486
ICM_GOA	Bacteria	GOA_0015_2007_07_24	30574	62	62	1721	24858	22175	6606	1793	125	29.4667	34.9167	neritic epipelagic zone biome	LP coastal water	2007-07-24	0.121	22.8399	40.7299			0.055458
ICM_GOA	Bacteria	GOA_0016_2007_07_24	25328	64	64	2183	20934	21410	3543	375	700	29.4667	34.9167	neritic epipelagic zone biome	LP coastal water	2007-07-24	0.09	21.1144				0.193076
ICM_HCW	Bacteria	HCW_0001_2007_04_04	26834	59	59	797	22678	13671	11308	1855	0	47.5458	-123.007	neritic epipelagic zone biome	HP ocean water	2007-04-04		10.71	24.29		0.03081	0.01027
ICM_HCW	Bacteria	HCW_0002_2007_04_04	17120	61	61	1461	13701	14293	2347	480	145	47.5458	-123.007	neritic epipelagic zone biome	HP ocean water	2007-04-04		10.39	30.62		31.4159	3.55342
ICM_HCW	Bacteria	HCW_0003_2007_04_06	20723	60	60	787	16726	9883	9036	1804	5	47.3567	-123.023	neritic epipelagic zone biome	HP ocean water	2007-04-06		10.09	23.59		0.74971	0.74971
ICM_HCW	Bacteria	HCW_0004_2007_04_06	17514	61	61	1693	13200	12282	4047	1185	50	47.3567	-123.023	neritic epipelagic zone biome	HP ocean water	2007-04-06		9.78	29.84		31.5905	3.20424
ICM_HCW	Bacteria	HCW_0005_2007_06_11	25135	60	60	1106	17150	12296	7661	5178	0	47.8856	-122.601	neritic epipelagic zone biome	HP ocean water	2007-06-11		12.91	28.56		8.40086	1.21186
ICM_HCW	Bacteria	HCW_0006_2007_06_11	14874	60	60	962	11123	9603	3658	1613	124	47.8856	-122.601	neritic epipelagic zone biome	HP ocean water	2007-06-11		9.86	30.53		19.2973	1.96157
ICM_HCW	Bacteria	HCW_0007_2007_06_13	18996	58	58	752	8828	5837	4804	8355	0	47.5458	-123.007	neritic epipelagic zone biome	HP ocean water	2007-06-13		12.96	27.72		2.38264	1.03727
ICM_HCW	Bacteria	HCW_0008_2007_06_13	13235	60	60	1166	10516	11499	1355	381	144	47.5458	-123.007	neritic epipelagic zone biome	HP ocean water	2007-06-13		9.95	30.32		32.8332	3.64585
ICM_HCW	Bacteria	HCW_0009_2007_06_13	12244	60	60	704	7582	6312	2847	3085	0	47.3567	-123.023	neritic epipelagic zone biome	HP ocean water	2007-06-13		14.63	26.18		2.054	1.027
ICM_HCW	Bacteria	HCW_0010_2007_06_13	11180	62	62	1335	8170	8710	1818	652	40	47.3567	-123.023	neritic epipelagic zone biome	HP ocean water	2007-06-13		9.51	29.71		31.9192	3.43018
ICM_HCW	Bacteria	HCW_0011_2007_06_13	16161	60	60	704	11163	10220	2840	3101	0	47.3983	-122.928	neritic epipelagic zone biome	HP ocean water	2007-06-13		16.62	24.8		0.08216	0.79079
ICM_HCW	Bacteria	HCW_0012_2007_06_13	11984	61	61	887	8413	7431	2854	1699	11.7	47.3983	-122.928	neritic epipelagic zone biome	HP ocean water	2007-06-13		9.8	29.53		24.5864	3.29667
ICM_HCW	Bacteria	HCW_0013_2007_10_23	7069	61	61	661	5054	3281	3054	734	0	47.5458	-123.007	neritic epipelagic zone biome	HP ocean water	2007-10-23		10.74	28.93		27.4928	3.11181
ICM_HCW	Bacteria	HCW_0014_2007_10_23	12838	61	61	1323	9467	10193	1806	839	140	47.5458	-123.007	neritic epipelagic zone biome	HP ocean water	2007-10-23		10.62	30.66		29.1257	2.78317
ICM_HCW	Bacteria	HCW_0015_2007_10_23	12323	60	60	527	8571	3976	5909	2438	0	47.3567	-123.023	neritic epipelagic zone biome	HP ocean water	2007-10-23		11.03	26.49		14.6245	2.69074
ICM_HCW	Bacteria	HCW_0016_2007_10_23	10577	62	62	1279	7848	8507	1524	546	50	47.3567	-123.023	neritic epipelagic zone biome	HP ocean water	2007-10-23		10.97	30.49		29.4646	3.1837
KCK_HOT	Bacteria	HOT177_5	21184	63	63	2337	15525	17376	2717	1091	5	22.75	-158	oceanic epipelagic zone biome	LP ocean water	2006-01-26	0.1022	23.895	35.1275	4.845	0.01	0.135
KCK_HOT	Bacteria	HOT177_770	27975	63	63	2331	22624	24119	3303	553	770	22.75	-158	oceanic mesopelagic zone biome	LP ocean water	2006-01-27	0.1022	4.732	34.337		42.683	3.099
KCK_HOT	Bacteria	HOT180_5	27033	62	62	1500	22487	18499	7297	1237	5	22.75	-158	oceanic epipelagic zone biome	LP ocean water	2006-04-02		23.6875	35.0375	4.9125	0.02	0.1
KCK_HOT	Bacteria	HOT180_770	11142	63	63	1336	8407	9975	989	178	770	22.75	-158	oceanic mesopelagic zone biome	LP ocean water	2006-04-02		4.846	34.354		42.512	3.067
KCK_HOT	Bacteria	HOT181_5	23617	62	62	1296	19526	16890	5743	984	5	22.75	-158	oceanic epipelagic zone biome	LP ocean water	2006-05-27	0.10106	24.28	34.915	4.8425	0.0125	0.12
KCK_HOT	Bacteria	HOT181_770	16415	63	63	1691	12843	14578	1578	259	770	22.75	-158	oceanic mesopelagic zone biome	LP ocean water	2006-05-27	0.10106	4.804	34.317		42.729	3.08
KCK_HOT	Bacteria	HOT183_5	31437	62	62	1728	26756	23000	7716	721	5	22.75	-158	oceanic epipelagic zone biome	LP ocean water	2006-07-13	0.088798	25.575	34.885	4.81	0	0.0725
KCK_HOT	Bacteria	HOT183_770	19606	63	63	1710	16027	16143	3193	270	770	22.75	-158	oceanic mesopelagic zone biome	LP ocean water	2006-07-13		4.817	34.361
KCK_HOT	Bacteria	HOT185_10	41227	62	62	1783	35254	28681	11111	1435	10	22.75	-158	oceanic epipelagic zone biome	LP ocean water	2006-09-17	0.088798	26.365	35.05	4.66	0.005	0.08
KCK_HOT	Bacteria	HOT185_800	18078	63	63	1568	14707	16108	1669	301	800	22.75	-158	oceanic mesopelagic zone biome	LP ocean water	2006-09-17		4.745	34.37
KCK_HOT	Bacteria	HOT186_10	21542	62	62	803	19674	16568	4637	337	10	22.75	-158	oceanic epipelagic zone biome	LP ocean water	2006-10-22	0.082076	26.38	35.065	4.65	0.005	0.215
KCK_HOT	Bacteria	HOT186_100	22553	62	62	1261	20096	16337	5931	285	100	22.75	-158	oceanic epipelagic zone biome	LP ocean water	2006-10-22	0.082076	22.79	35.18	4.84	0.08	0.235
KCK_HOT	Bacteria	HOT186_1000	18273	63	63	1667	14881	15127	2853	293	1000	22.75	-158	oceanic mesopelagic zone biome	LP ocean water	2006-10-22	0.082076	4.04	34.48		42.863	3.141
KCK_HOT	Bacteria	HOT186_125	22788	63	63	1009	20537	20272	2105	411	125	22.75	-158	oceanic epipelagic zone biome	LP ocean water	2006-10-22	0.082076	21.47	35.19	4.72	0.32	0.115
KCK_HOT	Bacteria	HOT186_175	12949	63	63	792	11481	11529	1310	110	175	22.75	-158	oceanic epipelagic zone biome	LP ocean water	2006-10-22	0.082076	19.0775	35.01	4.55	2.335	0.2425
KCK_HOT	Bacteria	HOT186_2000	21790	62	62	860	20003	15618	5945	227	2000	22.75	-158	oceanic bathypelagic zone biome	LP ocean water	2006-10-22	0.082076	2.096	34.624		39.808	3.013
KCK_HOT	Bacteria	HOT186_3000	14996	61	61	750	13115	8535	6408	53	3000	22.75	-158	oceanic bathypelagic zone biome	LP ocean water	2006-10-22	0.082076	1.545	34.674		39.808	3.013
KCK_HOT	Bacteria	HOT186_400	19074	63	63	1470	16410	15523	3303	248	400	22.75	-158	oceanic mesopelagic zone biome	LP ocean water	2006-10-22	0.082076	9.31	34.689	4.045	18.915	1.76
KCK_HOT	Bacteria	HOT186_4000	16225	62	62	919	14628	8579	7531	115	4000	22.75	-158	oceanic bathypelagic zone biome	LP ocean water	2006-10-22	0.082076	1.462	34.689		39.808	3.013
KCK_HOT	Bacteria	HOT186_600	17851	62	62	1339	14791	13766	3777	308	600	22.75	-158	oceanic mesopelagic zone biome	LP ocean water	2006-10-22	0.082076	5.77	34.16		37.725	2.911
KCK_HOT	Bacteria	HOT186_75	21834	62	62	918	19883	15642	5951	241	75	22.75	-158	oceanic epipelagic zone biome	LP ocean water	2006-10-22	0.082076	24.64	35.135	4.89	0.01	0.215
KCK_HOT	Bacteria	HOT186_800	18825	62	62	877	17171	13912	4796	117	800	22.75	-158	oceanic mesopelagic zone biome	LP ocean water	2006-10-22	0.082076	4.67	34.37		42.608	3.111
KCK_HOT	Bacteria	HOT188_10	28020	62	62	1527	23817	20712	6706	602	10	22.75	-158	oceanic epipelagic zone biome	LP ocean water	2006-12-11	0.0967367	24.74	35.165	4.76	0.01	0.1
KCK_HOT	Bacteria	HOT188_800	17637	63	63	1434	14362	16061	1448	128	800	22.75	-158	oceanic mesopelagic zone biome	LP ocean water	2006-12-11	0.0967367	4.675	34.375		42.577	3.087
KCK_HOT	Bacteria	HOT189_10	21228	62	62	1106	18317	13291	7455	482	10	22.75	-158	oceanic epipelagic zone biome	LP ocean water	2007-02-08	0.0955604	23.48	35.09	4.92	0.01	0.115
KCK_HOT	Bacteria	HOT189_100	21620	62	62	1375	18691	17148	3943	529	100	22.75	-158	oceanic epipelagic zone biome	LP ocean water	2007-02-08	0.0955604	22.645	35.185	4.83	0.13	0.125
KCK_HOT	Bacteria	HOT189_1000	17567	62	62	1426	14477	14130	3202	235	1000	22.75	-158	oceanic mesopelagic zone biome	LP ocean water	2007-02-08	0.0955604	4.035	34.49		42.686	3.09
KCK_HOT	Bacteria	HOT189_125	14490	63	63	889	12873	13448	970	72	125	22.75	-158	oceanic epipelagic zone biome	LP ocean water	2007-02-08	0.0955604	21.8	35.18	4.73	0.595	0.155
KCK_HOT	Bacteria	HOT189_175	15443	62	62	1100	13430	13693	1591	159	175	22.75	-158	oceanic epipelagic zone biome	LP ocean water	2007-02-08	0.0955604	19.405	35.0275	4.5575	2.0425	0.245
KCK_HOT	Bacteria	HOT189_2000	17290	62	62	1452	14246	14095	2964	231	2000	22.75	-158	oceanic bathypelagic zone biome	LP ocean water	2007-02-08	0.0955604	2.099	34.626		41.729	2.993
KCK_HOT	Bacteria	HOT189_400	13927	62	62	1007	12159	11460	2344	123	400	22.75	-158	oceanic mesopelagic zone biome	LP ocean water	2007-02-08	0.0955604	9.45	34.125	4.055	18.745	1.45
KCK_HOT	Bacteria	HOT189_600	18586	62	62	1510	15303	15523	2783	280	600	22.75	-158	oceanic mesopelagic zone biome	LP ocean water	2007-02-08	0.0955604	5.85	34.145		37.613	2.737
KCK_HOT	Bacteria	HOT189_75	8420	63	63	475	7488	7570	776	74	75	22.75	-158	oceanic epipelagic zone biome	LP ocean water	2007-02-08	0.0955604	23.1	35.155	4.86	0.035	0.105
KCK_HOT	Bacteria	HOT189_800	16328	62	62	1106	13929	12553	3608	167	800	22.75	-158	oceanic mesopelagic zone biome	LP ocean water	2007-02-08	0.0955604	4.675	34.37		42.524	3.105
KCK_HOT	Bacteria	HOT190_5	20104	62	62	1310	16679	14511	5011	582	5	22.75	-158	oceanic epipelagic zone biome	LP ocean water	2007-03-21	0.0927393	23.435	35.08	4.9125	0.005	0.1
KCK_HOT	Bacteria	HOT190_770	20048	63	63	1824	16132	17137	2588	323	770	22.75	-158	oceanic mesopelagic zone biome	LP ocean water	2007-03-21		4.7775	34.3435
KCK_HOT	Bacteria	HOT191_5	45805	62	62	2191	38963	32574	11608	1623	5	22.75	-158	oceanic epipelagic zone biome	LP ocean water	2007-05-05	0.0731309	24.28	34.915	4.8425	0.0125	0.12
KCK_HOT	Bacteria	HOT191_770	17346	62	62	1530	14121	12980	4166	200	770	22.75	-158	oceanic mesopelagic zone biome	LP ocean water	2007-05-05		4.804	34.317
KCK_HOT	Bacteria	HOT193_5	64646	62	62	2614	56035	48374	14110	2162	5	22.75	-158	oceanic epipelagic zone biome	LP ocean water	2007-07-08	0.0990816	25.575	34.885	4.81	0	0.0725
KCK_HOT	Bacteria	HOT193_770	12662	63	63	1454	9790	11282	1163	217	770	22.75	-158	oceanic mesopelagic zone biome	LP ocean water	2007-07-08	0.0990816	4.817	34.361		42.412	3.098
KCK_HOT	Bacteria	HOT194_10	16486	62	62	788	14723	13332	2907	247	10	22.75	-158	oceanic epipelagic zone biome	LP ocean water	2007-08-05	0.110696	26.08	35.01	4.73	0.03	0.185
KCK_HOT	Bacteria	HOT194_100	21014	62	62	1013	18818	15881	4740	393	100	22.75	-158	oceanic epipelagic zone biome	LP ocean water	2007-08-05	0.110696	22.675	35.205	4.905	0.06	0.165
KCK_HOT	Bacteria	HOT194_1000	11829	62	62	1129	9405	9434	2230	165	1000	22.75	-158	oceanic mesopelagic zone biome	LP ocean water	2007-08-05	0.110696	3.975	34.485		42.64	3.079
KCK_HOT	Bacteria	HOT194_125	11460	62	62	1111	8665	8970	1864	626	125	22.75	-158	oceanic epipelagic zone biome	LP ocean water	2007-08-05	0.110696	21.595	35.235	4.76	0.6	0.19
KCK_HOT	Bacteria	HOT194_175	12966	62	62	1433	9746	10168	2253	545	175	22.75	-158	oceanic epipelagic zone biome	LP ocean water	2007-08-05	0.110696	19.3325	35.1125	4.56	2.21	0.2525
KCK_HOT	Bacteria	HOT194_400	11243	62	62	1278	8658	9351	1660	232	400	22.75	-158	oceanic mesopelagic zone biome	LP ocean water	2007-08-05	0.110696	9.44	34.115	4.1	19.825	1.505
KCK_HOT	Bacteria	HOT194_600	11074	62	62	1004	8850	8817	2061	196	600	22.75	-158	oceanic mesopelagic zone biome	LP ocean water	2007-08-05	0.110696	5.88	34.19		37.896	2.729
KCK_HOT	Bacteria	HOT194_75	23691	62	62	974	21561	17874	5417	400	75	22.75	-158	oceanic epipelagic zone biome	LP ocean water	2007-08-05	0.110696	24.04	35.14	4.97	0.025	0.16
KCK_HOT	Bacteria	HOT194_800	12052	62	62	946	9861	9496	2366	190	800	22.75	-158	oceanic mesopelagic zone biome	LP ocean water	2007-08-05	0.110696	4.705	34.375		42.509	3.103
KCK_HOT	Bacteria	HOT196_5	51222	62	62	2427	43471	37048	12251	1923	5	22.75	-158	oceanic epipelagic zone biome	LP ocean water	2007-10-03		26.395	35.0725	4.6575	0.0075	0.21
KCK_HOT	Bacteria	HOT196_770	32836	63	63	2559	26956	29247	2779	810	770	22.75	-158	oceanic mesopelagic zone biome	LP ocean water	2007-10-04		4.799	34.34
KCK_HOT	Bacteria	HOT197_10	48707	62	62	2273	41250	34815	11934	1958	10	22.75	-158	oceanic epipelagic zone biome	LP ocean water	2007-12-03		24.74	35.165	4.76	0.01	0.1
KCK_HOT	Bacteria	HOT197_800	17622	63	63	1520	14340	15781	1573	268	800	22.75	-158	oceanic mesopelagic zone biome	LP ocean water	2007-12-03		4.675	34.375
KCK_HOT	Bacteria	HOT200_10	23467	62	62	1170	20230	13763	9140	564	10	22.75	-158	oceanic epipelagic zone biome	LP ocean water	2008-02-24		23.48	35.09	4.92	0.01	0.115
KCK_HOT	Bacteria	HOT200_800	17075	63	63	1554	13845	14495	2374	206	800	22.75	-158	oceanic mesopelagic zone biome	LP ocean water	2008-02-24		4.675	34.37
KCK_HOT	Bacteria	HOT201_5	47130	62	62	2167	40174	34342	11049	1739	5	22.75	-158	oceanic epipelagic zone biome	LP ocean water	2008-05-28		24.28	34.915	4.8425	0.0125	0.12
KCK_HOT	Bacteria	HOT201_770	32462	63	63	2650	26469	28510	3263	689	770	22.75	-158	oceanic mesopelagic zone biome	LP ocean water	2008-05-28	0.079559	4.804	34.317		42.729	3.08
KCK_HOT	Bacteria	HOT203_5	14183	62	62	1089	11189	9538	3937	708	5	22.75	-158	oceanic epipelagic zone biome	LP ocean water	2008-07-27		25.575	34.885	4.81	0	0.0725
KCK_HOT	Bacteria	HOT203_770	56881	63	63	3808	47480	49150	6502	1229	770	22.75	-158	oceanic mesopelagic zone biome	LP ocean water	2008-07-27	0.110696	4.817	34.361		42.412	3.098
KCK_HOT	Bacteria	HOT205_5	32594	62	62	1979	26239	21769	9221	1604	5	22.75	-158	oceanic epipelagic zone biome	LP ocean water	2008-10-11		26.395	35.0725	4.6575	0.0075	0.21
KCK_HOT	Bacteria	HOT205_770	24858	63	63	2746	18932	21051	3037	770	770	22.75	-158	oceanic mesopelagic zone biome	LP ocean water	2008-10-11		4.799	34.34
KCK_HOT	Bacteria	HOT208_5	19004	61	61	1068	16353	6598	11923	483	5	22.75	-158	oceanic epipelagic zone biome	LP ocean water	2009-01-21		23.895	35.1275	4.845	0.01	0.135
KCK_HOT	Bacteria	HOT208_770	16176	63	63	1493	13139	13533	2391	252	770	22.75	-158	oceanic mesopelagic zone biome	LP ocean water	2009-01-21		4.732	34.337
KCK_KNX	Bacteria	KNX_0001_2006_12_21	9189	62	62	895	6481	6448	1852	889	100	-23.8508	-165.644	oceanic epipelagic zone biome	LP ocean water	2006-12-21	0.0606038	21.3	35.6	4.81	0.11	0.18
KCK_KNX	Bacteria	KNX_0002_2006_12_24	26953	61	61	1907	19650	17494	6268	3191	110	-26.0515	-156.894	oceanic epipelagic zone biome	LP ocean water	2006-12-24	0.0528712	19.376	35.576	4.976	0.18	0.134
KCK_KNX	Bacteria	KNX_0003_2006_12_27	23273	62	62	1774	17202	15483	5413	2377	120	-27.9423	-148.59	oceanic epipelagic zone biome	LP ocean water	2006-12-27		19.098	35.5	4.956	0.586	0.148
KCK_KNX	Bacteria	KNX_0004_2006_12_30	18093	62	62	1598	13636	14741	2159	1193	150	-26.4821	-137.94	oceanic epipelagic zone biome	LP ocean water	2006-12-30		19.38	35.42	4.87	1.01	0.22
KCK_KNX	Bacteria	KNX_0005_2007_01_01	24661	62	62	1954	17866	17450	4573	2638	145	-28.4464	-131.39	oceanic epipelagic zone biome	LP ocean water	2007-01-01	0.0210595	18.194	35.362	5.126	0.448	0.216
KCK_KNX	Bacteria	KNX_0006_2007_01_07	30918	63	63	2260	23363	22863	5323	2732	200	-27.7414	-117.62	oceanic epipelagic zone biome	LP ocean water	2007-01-07	0.0197698	17.86	35.2	4.99	1.25	0.28
KCK_KNX	Bacteria	KNX_0007_2007_01_11	21932	62	62	1456	16913	17960	2150	1822	110	-38.0615	-133.092	oceanic epipelagic zone biome	LP ocean water	2007-01-11	0.07566	12.39	34.45	5.98	3.822	0.36
KCK_KNX	Bacteria	KNX_0008_2007_01_13	16099	61	61	1083	12259	12359	2218	1522	100	-39.3103	-139.801	oceanic epipelagic zone biome	LP ocean water	2007-01-13	0.0866943	12.15	34.46	6.14	4.58	0.28
KCK_KNX	Archaea	KNX_1001_2006_12_21	13947	67	67	282	12329	13215	100	632	100	-23.8508	-165.644	oceanic epipelagic zone biome	LP ocean water	2006-12-21	0.0606038	21.3	35.6	4.81	0.11	0.18
KCK_KNX	Archaea	KNX_1002_2006_12_24	18985	68	68	476	15907	16786	458	1741	110	-26.0515	-156.894	oceanic epipelagic zone biome	LP ocean water	2006-12-24	0.0528712	19.376	35.576	4.976	0.18	0.134
KCK_KNX	Archaea	KNX_1003_2006_12_27	8922	68	68	259	7370	7857	246	819	120	-27.9423	-148.59	oceanic epipelagic zone biome	LP ocean water	2006-12-27		19.098	35.5	4.956	0.586	0.148
KCK_KNX	Archaea	KNX_1004_2006_12_30	10569	67	67	327	8690	9299	295	975	150	-26.4821	-137.94	oceanic epipelagic zone biome	LP ocean water	2006-12-30		19.38	35.42	4.87	1.01	0.22
KCK_KNX	Archaea	KNX_1005_2007_01_01	16914	67	67	483	14026	15119	382	1413	145	-28.4464	-131.39	oceanic epipelagic zone biome	LP ocean water	2007-01-01	0.0210595	18.194	35.362	5.126	0.448	0.216
KCK_KNX	Archaea	KNX_1006_2007_01_07	28405	67	67	518	24218	25051	822	2532	200	-27.7414	-117.62	oceanic epipelagic zone biome	LP ocean water	2007-01-07	0.0197698	17.86	35.2	4.99	1.25	0.28
KCK_KNX	Archaea	KNX_1007_2007_01_11	26340	67	67	461	23222	24204	417	1719	110	-38.0615	-133.092	oceanic epipelagic zone biome	LP ocean water	2007-01-11	0.07566	12.39	34.45	5.98	3.822	0.36
KCK_KNX	Archaea	KNX_1008_2007_01_13	32020	66	66	563	28235	29440	441	2139	100	-39.3103	-139.801	oceanic epipelagic zone biome	LP ocean water	2007-01-13	0.0866943	12.15	34.46	6.14	4.58	0.28
ICM_LCR	Bacteria	LCR_0002_2009_01_13	8741	60	60	913	6641	6193	2122	426	0.1	17.9717	-67.0144	neritic epipelagic zone biome	MP coastal water	2008-09-22		28.9098	34.6599	4.6498	1.501	0.0698
ICM_LCR	Bacteria	LCR_0004_2008_09_22	17280	61	61	1481	13564	13198	3382	700	0.5	-22.99	-43.22	neritic epipelagic zone biome	LP coastal water	2008-09-22	0.18	23	34		5.22743	2.24913
ICM_LCR	Archaea	LCR_0005_2008_09_22	20277	71	71	298	17488	18139	372	1766	0.5	-22.99	-43.22	neritic epipelagic zone biome	LP coastal water	2008-09-22	0.18	23	34		5.22743	2.24913
ICM_LCR	Bacteria	LCR_0009_2008_04_25	30457	60	60	1706	23915	22219	5617	2621	0.5	-34.5769	-54.2775	marine salt marsh biome	LP brackish water	2008-04-25	0.14	19	14.7			0.735116
ICM_LCR	Bacteria	LCR_0010_2008_04_25	23394	60	60	1511	18632	16170	5746	1478	0.6	-34.6689	-54.2683	marine salt marsh biome	LP brackish water	2008-04-25	0.14	20	16			0.362153
ICM_LCR	Bacteria	LCR_0011_2006_06_29	31674	60	60	1270	26311	20768	8944	1962	2	-36.1692	-55.2667	neritic epipelagic zone biome	MP coastal water	2006-06-29	2.7961	11.494	33.01	6.036	3.242	1.172
ICM_LCR	Archaea	LCR_0012_2006_06_29	29969	70	69	372	26082	27237	209	2523	2	-36.1692	-55.2667	neritic epipelagic zone biome	MP coastal water	2006-06-29	2.7961	11.494	33.01	6.036	3.242	1.172
ICM_LCR	Bacteria	LCR_0013_2006_09_01	17362	60	60	599	15438	9242	7884	236	5	-38.6944	-57.6833	neritic epipelagic zone biome	MP coastal water	2006-09-01	1.8282	7.88	33.5	7.085	8.645	1.035
ICM_LCR	Archaea	LCR_0014_2006_09_01	20698	65	65	214	19658	20478	8	212	5	-38.4694	-57.6833	neritic epipelagic zone biome	MP coastal water	2006-09-01	1.6112	7.88	33.5	7.085	8.645	1.035
LTR_MCR	Archaea	MCR_1_1A	3619	65	65	116	3215	3571	7	41	2	-17.4333	-149.863	oceanic epipelagic zone biome	LP ocean water	2008-01-12	0.048	28.246	35.848	4.492	0.116	0.218
LTR_MCR	Bacteria	MCR_1_1B	18707	62	62	1014	15953	10622	7462	623	2	-17.4333	-149.863	oceanic epipelagic zone biome	LP ocean water	2008-01-12	0.048	28.246	35.848	4.492	0.116	0.218
LTR_MCR	Archaea	MCR_1_2A	3297	65	65	93	2909	3265	2	30	2	-17.4333	-149.863	oceanic epipelagic zone biome	LP ocean water	2008-01-12	0.048	28.246	35.848	4.492	0.116	0.218
LTR_MCR	Bacteria	MCR_1_2B	15028	62	62	883	12760	8641	5909	478	2	-17.4333	-149.863	oceanic epipelagic zone biome	LP ocean water	2008-01-12	0.048	28.246	35.848	4.492	0.116	0.218
LTR_MCR	Bacteria	MCR_10_1B	6021	61	61	549	4809	3743	2127	151	2	-17.4896	-149.823	oceanic epipelagic zone biome	LP ocean water	2009-05-09		28.23	35.758	4.698	0.012	0.19
LTR_MCR	Bacteria	MCR_10_2B	7602	61	61	632	6148	4702	2745	155	2	-17.4896	-149.823	oceanic epipelagic zone biome	LP ocean water	2009-05-09		28.23	35.758	4.698	0.012	0.19
LTR_MCR	Bacteria	MCR_11_1B	10329	62	62	1377	7688	6461	3587	281	2	-17.4848	-149.834	oceanic epipelagic zone biome	LP ocean water	2009-05-09		28.23	35.758	4.698	0.012	0.19
LTR_MCR	Bacteria	MCR_11_2B	2700	62	62	418	1871	2135	460	105	2	-17.4848	-149.834	oceanic epipelagic zone biome	LP ocean water	2009-05-09		28.23	35.758	4.698	0.012	0.19
LTR_MCR	Bacteria	MCR_12_1B	5015	61	61	814	3407	3052	1767	196	1	-17.477	-149.82	oceanic epipelagic zone biome	LP ocean water	2009-05-09		28.23	35.759	4.689	0.011	0.19
LTR_MCR	Bacteria	MCR_12_2B	7804	61	61	1014	5648	5135	2386	283	1	-17.477	-149.82	oceanic epipelagic zone biome	LP ocean water	2009-05-09		28.23	35.759	4.689	0.011	0.19
LTR_MCR	Bacteria	MCR_13_1B	7450	62	62	713	5945	4863	2465	122	5	-17.475	-149.837	oceanic epipelagic zone biome	LP ocean water	2009-05-09		28.23	35.755	4.725	0.015	0.19
LTR_MCR	Bacteria	MCR_13_2B	7244	62	62	699	5782	4218	2898	128	5	-17.475	-149.837	oceanic epipelagic zone biome	LP ocean water	2009-05-09		28.23	35.755	4.725	0.015	0.19
LTR_MCR	Bacteria	MCR_14_1B	7890	62	62	752	6326	4234	3510	146	2	-17.43	-149.863	oceanic epipelagic zone biome	LP ocean water	2009-05-09		28.23	35.758	4.698	0.012	0.19
LTR_MCR	Bacteria	MCR_14_2B	10214	62	62	789	8551	5471	4572	171	2	-17.43	-149.863	oceanic epipelagic zone biome	LP ocean water	2009-05-09		28.23	35.758	4.698	0.012	0.19
LTR_MCR	Bacteria	MCR_15_1B	12070	63	63	1869	8383	10302	1429	339	200	-17.43	-149.863	oceanic mesopelagic zone biome	LP ocean water	2009-05-09		21.81	35.95	4.12	2.57	0.43
LTR_MCR	Bacteria	MCR_15_2B	11990	63	63	1634	8797	9935	1802	253	200	-17.43	-149.863	oceanic mesopelagic zone biome	LP ocean water	2009-05-09		21.81	35.95	4.12	2.57	0.43
LTR_MCR	Bacteria	MCR_18_1B	6011	64	64	1184	3970	5165	654	192	200	-16.9533	-149.663	oceanic mesopelagic zone biome	LP ocean water	2009-05-09		22.04	35.98	4.08	2.94	0.47
LTR_MCR	Bacteria	MCR_18_2B	12053	63	63	1719	8705	10157	1554	342	200	-16.9533	-149.663	oceanic mesopelagic zone biome	LP ocean water	2009-05-09		22.04	35.98	4.08	2.94	0.47
LTR_MCR	Bacteria	MCR_19_1B	20029	62	62	1096	17296	12753	6852	424	2	-16.9533	-149.663	oceanic epipelagic zone biome	LP ocean water	2009-05-09		28.54	35.678	4.61	0.03	0.216
LTR_MCR	Bacteria	MCR_19_2B	12606	62	62	826	10633	8017	4393	196	2	-16.9533	-149.663	oceanic epipelagic zone biome	LP ocean water	2009-05-09		28.54	35.678	4.61	0.03	0.216
LTR_MCR	Bacteria	MCR_2_1B	5022	63	63	823	3623	3898	1035	89	200	-17.4333	-149.863	oceanic mesopelagic zone biome	LP ocean water	2008-01-12	0.038	21.74	35.91	4.21	2.09	0.35
LTR_MCR	Bacteria	MCR_2_2B	4996	63	63	860	3506	3754	1128	114	200	-17.4333	-149.863	oceanic mesopelagic zone biome	LP ocean water	2008-01-12	0.038	21.74	35.91	4.21	2.09	0.35
LTR_MCR	Archaea	MCR_3_1A	4370	65	65	82	3966	4316	5	49	2	-16.9517	-150.057	oceanic epipelagic zone biome	LP ocean water	2008-01-12	0.02	28.504	35.806	4.482	0.108	0.218
LTR_MCR	Bacteria	MCR_3_1B	17649	62	62	950	15195	9666	7484	499	2	-16.9517	-150.057	oceanic epipelagic zone biome	LP ocean water	2008-01-12	0.02	28.504	35.806	4.482	0.108	0.218
LTR_MCR	Archaea	MCR_3_2A	4460	65	65	100	4051	4390	22	48	2	-16.9517	-150.057	oceanic epipelagic zone biome	LP ocean water	2008-01-12	0.02	28.504	35.806	4.482	0.108	0.218
LTR_MCR	Bacteria	MCR_3_2B	19351	62	62	817	17014	12058	6862	431	2	-16.9517	-150.057	oceanic epipelagic zone biome	LP ocean water	2008-01-12	0.02	28.504	35.806	4.482	0.108	0.218
LTR_MCR	Archaea	MCR_4_1A	3102	65	65	74	2804	3070	7	25	2	-16.3767	-150.145	oceanic epipelagic zone biome	LP ocean water	2008-01-13	0.03	28.504	35.806	4.482	0.108	0.218
LTR_MCR	Bacteria	MCR_4_1B	17322	62	62	911	14916	10638	6168	516	2	-16.3767	-150.145	oceanic epipelagic zone biome	LP ocean water	2008-01-13	0.03	28.504	35.806	4.482	0.108	0.218
LTR_MCR	Archaea	MCR_4_2A	3834	65	65	94	3421	3759	18	57	2	-16.3767	-150.145	oceanic epipelagic zone biome	LP ocean water	2008-01-13	0.03	28.504	35.806	4.482	0.108	0.218
LTR_MCR	Bacteria	MCR_4_2B	22852	62	62	1041	20015	13401	8861	590	2	-16.3767	-150.145	oceanic epipelagic zone biome	LP ocean water	2008-01-13	0.03	28.504	35.806	4.482	0.108	0.218
LTR_MCR	Archaea	MCR_5_1A	2742	65	65	111	2412	2556	161	25	1	-17.4779	-149.842	oceanic epipelagic zone biome	LP ocean water	2008-01-12	0.0933	28.248	35.849	4.491	0.118	0.219
LTR_MCR	Bacteria	MCR_5_1B	26629	61	61	2506	21476	13320	12342	967	1	-17.4779	-149.842	oceanic epipelagic zone biome	LP ocean water	2008-01-12	0.0933	28.248	35.849	4.491	0.118	0.219
LTR_MCR	Archaea	MCR_5_2A	3187	65	65	97	2829	3105	58	24	1	-17.4779	-149.842	oceanic epipelagic zone biome	LP ocean water	2008-01-12	0.0933	28.248	35.849	4.491	0.118	0.219
LTR_MCR	Bacteria	MCR_5_2B	14518	61	61	1550	11504	7517	6482	519	1	-17.4779	-149.842	oceanic epipelagic zone biome	LP ocean water	2008-01-12	0.0933	28.248	35.849	4.491	0.118	0.219
LTR_MCR	Archaea	MCR_6_1A	4085	65	65	149	3607	3924	126	35	5	-17.4849	-149.834	oceanic epipelagic zone biome	LP ocean water	2008-01-12	0.0769	28.24	35.845	4.495	0.11	0.215
LTR_MCR	Bacteria	MCR_6_1B	12050	61	61	1408	9349	7575	4008	467	5	-17.4849	-149.834	oceanic epipelagic zone biome	LP ocean water	2008-01-12	0.0769	28.24	35.845	4.495	0.11	0.215
LTR_MCR	Archaea	MCR_6_2A	4484	65	65	171	3944	4344	81	59	5	-17.4849	-149.834	oceanic epipelagic zone biome	LP ocean water	2008-01-12	0.0769	28.24	35.845	4.495	0.11	0.215
LTR_MCR	Bacteria	MCR_6_2B	22311	61	61	2091	18030	14532	6971	808	5	-17.4849	-149.834	oceanic epipelagic zone biome	LP ocean water	2008-01-12	0.0769	28.24	35.845	4.495	0.11	0.215
LTR_MCR	Archaea	MCR_7_1A	4749	65	65	147	4261	4683	23	43	5	-17.4896	-149.823	oceanic epipelagic zone biome	LP ocean water	2008-01-12	0.0769	28.24	35.845	4.495	0.11	0.215
LTR_MCR	Bacteria	MCR_7_1B	32678	61	61	1353	28763	20039	11720	919	5	-17.4896	-149.823	oceanic epipelagic zone biome	LP ocean water	2008-01-12	0.0769	28.24	35.845	4.495	0.11	0.215
LTR_MCR	Archaea	MCR_7_2A	5293	65	65	139	4816	5230	25	38	5	-17.4896	-149.823	oceanic epipelagic zone biome	LP ocean water	2008-01-12	0.0769	28.24	35.845	4.495	0.11	0.215
LTR_MCR	Bacteria	MCR_7_2B	15278	61	61	990	12832	8642	6188	448	5	-17.4896	-149.823	oceanic epipelagic zone biome	LP ocean water	2008-01-12	0.0769	28.24	35.845	4.495	0.11	0.215
LTR_MCR	Archaea	MCR_8_1A	3717	65	65	155	3223	3546	127	44	5	-17.4271	-149.818	oceanic epipelagic zone biome	LP ocean water	2008-01-14	0.0552	28.24	35.845	4.495	0.11	0.215
LTR_MCR	Bacteria	MCR_8_1B	5085	62	62	408	4217	2783	2159	143	5	-17.4271	-149.818	oceanic epipelagic zone biome	LP ocean water	2008-01-14	0.0552	28.24	35.845	4.495	0.11	0.215
LTR_MCR	Archaea	MCR_8_2A	4118	65	65	140	3629	3946	126	46	5	-17.4271	-149.818	oceanic epipelagic zone biome	LP ocean water	2008-01-14	0.0552	28.24	35.845	4.495	0.11	0.215
LTR_MCR	Bacteria	MCR_8_2B	34507	62	62	1347	30262	19289	13897	1321	5	-17.4271	-149.818	oceanic epipelagic zone biome	LP ocean water	2008-01-14	0.0552	28.24	35.845	4.495	0.11	0.215
LTR_MCR	Archaea	MCR_9_1A	3469	65	65	130	3056	3409	29	31	5	-17.475	-149.837	oceanic epipelagic zone biome	LP ocean water	2008-01-14	0.2063	28.24	35.845	4.495	0.11	0.215
LTR_MCR	Bacteria	MCR_9_1B	29998	61	61	1866	25510	19030	10024	944	5	-17.475	-149.837	oceanic epipelagic zone biome	LP ocean water	2008-01-14	0.2063	28.24	35.845	4.495	0.11	0.215
LTR_MCR	Archaea	MCR_9_2A	5910	65	65	203	5296	5737	126	47	5	-17.475	-149.837	oceanic epipelagic zone biome	LP ocean water	2008-01-14	0.2063	28.24	35.845	4.495	0.11	0.215
LTR_MCR	Bacteria	MCR_9_2B	22045	61	61	1594	18253	13730	7523	792	5	-17.475	-149.837	oceanic epipelagic zone biome	LP ocean water	2008-01-14	0.2063	28.24	35.845	4.495	0.11	0.215
KCK_MHB	Bacteria	MHB_ST1_DF_20050816_run2	16281	62	62	795	14763	14126	1927	228		41.7064	-71.196	neritic epipelagic zone biome	HP coastal water	2005-08-16	7.92	25.2	29.01
KCK_MHB	Bacteria	MHB_ST1_DF_20060216_run2	8447	62	62	342	7900	8087	322	38		41.7064	-71.196	neritic epipelagic zone biome	MP coastal water	2006-02-16	2.34	7.86	25.43		13.4	1.9
KCK_MHB	Bacteria	MHB_ST1_SED_20050816_run2	13294	62	62	2279	10243	9204	3805	285	0	41.7064	-71.196	neritic epipelagic zone biome	MP coastal water	2005-08-16
KCK_MHB	Bacteria	MHB_ST1_SED_20060216_run2	15125	62	62	2287	11831	10638	4034	453	0	41.7064	-71.196	neritic epipelagic zone biome	MP coastal water	2006-02-16
KCK_MHB	Bacteria	MHB_ST1_SF_20050816_run2	15490	61	61	1035	13496	12102	3035	353		41.7064	-71.196	neritic epipelagic zone biome	HP coastal water	2005-08-16	7.41	26.13	29.08		1.5	1.6
KCK_MHB	Bacteria	MHB_ST1_SF_20060216_run2	13821	61	61	932	12239	12257	1377	187		41.7064	-71.196	neritic epipelagic zone biome	MP coastal water	2006-02-16	2.7	8.34	24.35		13.1	1
KCK_MHB	Bacteria	MHB_ST2_DF_20050816_run2	2285	61	61	262	1874	1993	255	37		41.7033	-71.1981	neritic epipelagic zone biome	HP coastal water	2005-08-16	7.03	25.53	29.57
KCK_MHB	Bacteria	MHB_ST2_DF_20060216_run2	14223	62	62	807	12792	12348	1702	173		41.7033	-71.1981	neritic epipelagic zone biome	MP coastal water	2006-02-16	1.75	4.35	26.49		8.9	0.9
KCK_MHB	Bacteria	MHB_ST2_SED_20050816_run2	10369	61	61	2568	6860	5094	4987	288	0	41.7033	-71.1981	neritic epipelagic zone biome	HP coastal water	2005-08-16
KCK_MHB	Bacteria	MHB_ST2_SED_20060216_run2	14026	61	61	2686	10331	7877	5719	430	0	41.7033	-71.1981	neritic epipelagic zone biome	MP coastal water	2006-02-16
KCK_MHB	Bacteria	MHB_ST2_SF_20050816_run2	14680	62	62	852	13158	13176	1337	167		41.7033	-71.1981	neritic epipelagic zone biome	HP coastal water	2005-08-16	6.77	26.71	29.43		0.7	1
KCK_MHB	Bacteria	MHB_ST2_SF_20060216_run2	16917	61	61	1084	15246	14521	2297	99		41.7033	-71.1981	neritic epipelagic zone biome	MP coastal water	2006-02-16	2.57	4.38	19.23		18.7	2.1
KCK_MHB	Bacteria	MHB_ST5_DF_20050816_run2	14155	62	62	586	13053	13062	984	109		41.6666	-71.2199	neritic epipelagic zone biome	MP coastal water	2005-08-16	2.88	22.6	30.36
KCK_MHB	Bacteria	MHB_ST5_DF_20060216_run2	14277	62	62	402	13585	13515	705	57		41.6666	-71.2199	neritic epipelagic zone biome	MP coastal water	2006-02-16	2.85	4.62	28.36		10	0.8
KCK_MHB	Bacteria	MHB_ST5_SED_20050816_run2	2994	61	61	1095	1621	1531	1392	71	0	41.6666	-71.2199	neritic epipelagic zone biome	HP coastal water	2005-08-16
KCK_MHB	Bacteria	MHB_ST5_SED_20060216_run2	10832	61	61	1849	8377	7845	2837	150	0	41.6666	-71.2199	neritic epipelagic zone biome	MP coastal water	2006-02-16
KCK_MHB	Bacteria	MHB_ST5_SF_20050816_run2	9838	62	62	372	9152	9173	568	97		41.6666	-71.2199	neritic epipelagic zone biome	HP coastal water	2005-08-16	10.72	26.14	29.41		0.7	1.1
KCK_MHB	Bacteria	MHB_ST5_SF_20060216_run2	11824	61	61	807	10516	10536	1153	135		41.6666	-71.2199	neritic epipelagic zone biome	MP coastal water	2006-02-16	1.78	4.41	25.48		13.5	2.7
KCK_MHB	Bacteria	MHB_ST7_DF_20050816_run2	15882	62	62	693	14516	13780	1870	232		41.6438	-71.2332	neritic epipelagic zone biome	HP coastal water	2005-08-16	11.38	24.36	29.96
KCK_MHB	Bacteria	MHB_ST7_DF_20060216_run2	16091	61	61	889	14469	14036	1855	200		41.6438	-71.2332	neritic epipelagic zone biome	HP coastal water	2006-02-16	6.83	4.47	27.82		9.5	0.8
KCK_MHB	Bacteria	MHB_ST7_SED_20050816_run2	15143	61	61	3203	10582	8379	6270	494	0	41.6438	-71.2332	neritic epipelagic zone biome	HP coastal water	2005-08-16
KCK_MHB	Bacteria	MHB_ST7_SED_20060216_run2	4137	61	61	963	2884	2636	1398	103	0	41.6438	-71.2332	neritic epipelagic zone biome	MP coastal water	2006-02-16
KCK_MHB	Bacteria	MHB_ST7_SF_20050816_run2	18106	61	61	508	17075	17114	831	161		41.6438	-71.2332	neritic epipelagic zone biome	HP coastal water	2005-08-16	9.68	24.87	29.87		0.2	0.9
KCK_MHB	Bacteria	MHB_ST7_SF_20060216_run2	14190	61	61	738	12879	12149	1887	154		41.6438	-71.2332	neritic epipelagic zone biome	LP coastal water	2006-02-16	0.03	4.42	27.07		11.5	1.1
KCK_MHB	Bacteria	MHB001ACG_run1	11559	60	60	745	10081	7646	3575	338		41.7064	-71.196	neritic epipelagic zone biome	HP coastal water	2005-08-16	7.92	25.2	29.01
KCK_MHB	Bacteria	MHB001AGT_run1	9771	60	60	510	8526	4972	4387	412		41.7064	-71.196	neritic epipelagic zone biome	HP coastal water	2005-08-16	7.92	25.2	29.01
KCK_MHB	Bacteria	MHB001ATA_run1	10395	60	60	655	8935	6044	3886	465		41.7064	-71.196	neritic epipelagic zone biome	HP coastal water	2005-08-16	7.92	25.2	29.01
KCK_MHB	Bacteria	MHB001CAT_run1	11412	60	60	570	9870	5545	5277	590		41.7064	-71.196	neritic epipelagic zone biome	HP coastal water	2005-08-16	7.92	25.2	29.01
KCK_MHB	Bacteria	MHB001CGA_run1	19420	61	61	1304	17267	9922	9200	298		41.7064	-71.196	neritic epipelagic zone biome	HP coastal water	2005-08-16	7.92	25.2	29.01
KCK_MHB	Bacteria	MHB001CTG_run1	15587	61	61	982	13868	10688	4636	263		41.7064	-71.196	neritic epipelagic zone biome	HP coastal water	2005-08-16	7.92	25.2	29.01
KCK_MHB	Bacteria	MHB001TAG_run1	19043	61	61	1127	16946	12282	6342	419		41.7064	-71.196	neritic epipelagic zone biome	HP coastal water	2005-08-16	7.92	25.2	29.01
KCK_MHB	Bacteria	MHB001TCT_run1	16958	61	61	844	15190	9460	7072	426		41.7064	-71.196	neritic epipelagic zone biome	HP coastal water	2005-08-16	7.92	25.2	29.01
ICM_MPI	Bacteria	MPI_0001_2004_05_06	12871	61	61	482	11617	11194	1582	95	1	54.1883	7.9	neritic epipelagic zone biome	LP coastal water	2004-05-06	0.12	9.392	32.788	7.157	10.28	0.233
ICM_MPI	Bacteria	MPI_0002_2004_05_06	9928	60	60	234	9151	396	9224	308	1	54.1883	7.9	neritic epipelagic zone biome	LP coastal water	2004-05-06	0.12	9.392	32.788	7.157	10.28	0.233
ICM_MPI	Bacteria	MPI_0003_2005_05_31	14970	61	61	455	13701	14501	360	109	1	54.1883	7.9	neritic epipelagic zone biome	LP coastal water	2005-05-31	0.12	9.392	32.788	7.157	10.28	0.233
ICM_MPI	Bacteria	MPI_0004_2005_05_31	14732	60	60	938	12539	10952	3269	511	1	54.1883	7.9	neritic epipelagic zone biome	LP coastal water	2005-05-31	0.12	9.392	32.788	7.157	10.28	0.233
ICM_MPI	Bacteria	MPI_0005_2007_03_05	9472	61	61	913	7623	6650	2521	301	1	54.1883	7.9	neritic epipelagic zone biome	LP coastal water	2007-03-05	0.21	3.773	32.926	7.201	21.332	0.764
ICM_MPI	Bacteria	MPI_0006_2007_05_21	9817	60	60	980	7958	6091	3487	239	1	54.1883	7.9	neritic epipelagic zone biome	LP coastal water	2007-05-21	0.12	9.392	32.788	7.157	10.28	0.233
ICM_MPI	Bacteria	MPI_0007_2007_05_21	12213	60	60	641	10854	11065	1080	68	1	54.1883	7.9	neritic epipelagic zone biome	LP coastal water	2007-05-21	0.12	9.392	32.788	7.157	10.28	0.233
ICM_MPI	Bacteria	MPI_0008_2007_07_24	14682	60	60	531	13364	12823	1768	91	1	54.1883	7.9	neritic epipelagic zone biome	LP coastal water	2007-07-24	0.65	16.19	32.686	6.227	5.277	0.522
ICM_MPI	Bacteria	MPI_0009_2004_05_17	9693	60	60	445	8395	8345	1254	94	1	54.1883	7.9	neritic epipelagic zone biome	LP coastal water	2004-05-17	0.12	9.392	32.788	7.157	10.28	0.233
ICM_MPI	Bacteria	MPI_0010_2004_05_17	12750	61	61	441	10531	1349	10169	1232	1	54.1883	7.9	neritic epipelagic zone biome	LP coastal water	2004-05-17	0.12	9.392	32.788	7.157	10.28	0.233
ICM_MPI	Bacteria	MPI_0011_2004_05_24	23760	59	59	826	21182	19367	4031	362	1	54.1883	7.9	neritic epipelagic zone biome	LP coastal water	2004-05-24	0.12	9.392	32.788	7.157	10.28	0.233
ICM_MPI	Bacteria	MPI_0012_2004_05_24	10966	60	60	554	8946	3501	6671	794	1	54.1883	7.9	neritic epipelagic zone biome	LP coastal water	2004-05-24	0.12	9.392	32.788	7.157	10.28	0.233
ICM_MPI	Bacteria	MPI_0013_2005_05_17	10450	60	60	524	8984	9952	388	110	1	54.1883	7.9	neritic epipelagic zone biome	LP coastal water	2005-05-17	0.12	9.392	32.788	7.157	10.28	0.233
ICM_MPI	Bacteria	MPI_0014_2004_05_17	21659	59	59	1558	16913	13879	6355	1425	1	54.1883	7.9	neritic epipelagic zone biome	LP coastal water	2005-05-17	0.12	9.392	32.788	7.157	10.28	0.233
ICM_MPI	Bacteria	MPI_0015_2004_05_24	27508	60	60	869	23968	25593	858	1057	1	54.1883	7.9	neritic epipelagic zone biome	LP coastal water	2005-05-24	0.12	9.392	32.788	7.157	10.28	0.233
ICM_MPI	Bacteria	MPI_0016_2004_05_24	24781	59	59	1195	21271	21996	2202	583	1	54.1883	7.9	neritic epipelagic zone biome	LP coastal water	2005-05-24	0.12	9.392	32.788	7.157	10.28	0.233
ICM_PML	Bacteria	PML_0001_2007_02_16	15411	61	61	1278	12012	10516	4008	887	0	50.2	-4.216	neritic epipelagic zone biome	MP coastal water	2007-02-16	0.44	10	35.146			0.52377
ICM_PML	Bacteria	PML_0002_2007_03_07	10872	61	61	1443	8402	7455	3174	243	0	50.2	-4.216	neritic epipelagic zone biome	MP coastal water	2007-03-07	1	10.2735	35.1373			0.50323
ICM_PML	Bacteria	PML_0003_2007_03_26	10379	61	61	832	8290	4616	5242	521	0	50.2	-4.216	neritic epipelagic zone biome	MP coastal water	2007-03-26	0.64	10.2665	34.9524			0.40053
ICM_PML	Bacteria	PML_0004_2007_04_23	13927	60	60	588	11372	6756	6083	1088	0	50.25	-4.216	neritic epipelagic zone biome	MP coastal water	2007-04-23	2.53	11.8024	35.1831			0.12324
ICM_PML	Bacteria	PML_0005_2007_05_08	13639	60	60	684	11083	6902	5603	1134	0	50.25	-4.216	neritic epipelagic zone biome	MP coastal water	2007-05-08	1.24	12.4338	35.1074			0.04108
ICM_PML	Bacteria	PML_0006_2007_06_04	13077	60	60	538	11409	11057	1686	334	0	50.25	-4.126	neritic epipelagic zone biome	MP coastal water	2007-06-04	1.39	13.9921	35.2208			0.03081
ICM_PML	Bacteria	PML_0007_2007_06_25	14693	60	60	667	11568	9039	4097	1557	0	50.25	-4.126	neritic epipelagic zone biome	MP coastal water	2007-06-25	1.58	15.1902	35.0447			0.03081
ICM_PML	Bacteria	PML_0008_2007_07_30	14168	60	60	735	11520	10416	2679	1073	0	50.25	-4.126	neritic epipelagic zone biome	MP coastal water	2007-07-30	2.22	15.5412	35.0654			0.03081
ICM_PML	Bacteria	PML_0009_2007_08_20	13587	60	60	611	11606	11782	1259	546	0	50.25	-4.126	neritic epipelagic zone biome	MP coastal water	2007-08-20	1.68	15.5109	34.9462			0.13351
ICM_PML	Bacteria	PML_0010_2007_09_29	15269	60	60	859	12772	12115	2423	731	0	50.25	-4.126	neritic epipelagic zone biome	MP coastal water	2007-09-29		15.9623	35.2504			0.16432
ICM_PML	Bacteria	PML_0011_2007_10_25	13146	62	62	868	10608	9965	2338	843	0	50.25	-4.126	neritic epipelagic zone biome	MP coastal water	2007-10-25	0.48	15.371	35.1636			0.25675
ICM_PML	Bacteria	PML_0012_2007_12_12	14464	59	59	676	12563	13166	904	394	0	50.25	-4.126	neritic epipelagic zone biome	MP coastal water	2007-12-12	0.46	13.8769	35.3807			0.45188
ICM_PML	Archaea	PML_0013_2008_01_28	54867	65	65	502	51900	53923	84	860	0	50.2518	-4.2089	neritic epipelagic zone biome	MP coastal water	2008-01-28	0.81	10.2936	34.1504			0.54431
ICM_PML	Archaea	PML_0014_2008_01_28	24329	66	66	316	22676	23632	236	461	0	50.2611	-4.2435	neritic epipelagic zone biome	MP coastal water	2008-01-28	0.85	10.5777	34.2784			0.539175
ICM_PML	Archaea	PML_0015_2008_08_26	17179	66	66	174	16020	16778	28	373	0	50.2534	-4.2016	neritic epipelagic zone biome	HP coastal water	2008-08-26	9.24	15.9355	34.17			0.023621
ICM_PML	Archaea	PML_0016_2008_08_26	26992	66	66	267	25382	26343	19	630	0	50.2545	-4.199	neritic epipelagic zone biome	HP coastal water	2008-08-26	8.17	15.8145	34.1156			0.04108
ICM_PML	Bacteria	PML_0017_2008_02_20	7130	62	62	781	5043	5253	1339	538	0	50.2518	-4.2089	neritic epipelagic zone biome	MP coastal water	2008-02-20	0.65	9.6667	35.1544			0.53404
ICM_PML	Bacteria	PML_0018_2008_03_05	7689	61	61	886	5285	4004	2979	706	0	50.2518	-4.2089	neritic epipelagic zone biome	MP coastal water	2008-03-05	0.75	9.4759	34.3075			0.46215
ICM_PML	Bacteria	PML_0019_2008_03_17	7255	61	61	740	4539	4085	1909	1261	0	50.2518	-4.2089	neritic epipelagic zone biome	MP coastal water	2008-03-17	0.97	9.4475	35.082			0.42107
ICM_PML	Bacteria	PML_0020_2008_04_21	5645	60	60	493	4208	3963	1330	352	0	50.2518	-4.2089	neritic epipelagic zone biome	MP coastal water	2008-04-21	1.02	9.6972	28.8429			0.35945
ICM_PML	Bacteria	PML_0021_2008_05_06	13629	61	61	884	10851	10451	2545	633	0	50.2518	-4.2089	neritic epipelagic zone biome	MP coastal water	2008-05-06	1.57	11.4888	22.3134			0.02054
ICM_PML	Bacteria	PML_0022_2008_06_02	5779	60	60	407	4526	4265	1199	315	0	50.2518	-4.2089	neritic epipelagic zone biome	MP coastal water	2008-06-02	0.62	14.4819	34.7249			0.11297
ICM_PML	Bacteria	PML_0023_2008_06_23	6644	60	60	542	5172	5211	1176	257	0	50.2518	-4.2089	neritic epipelagic zone biome	MP coastal water	2008-06-23	1.89	14.284	34.8573			0.19513
ICM_PML	Bacteria	PML_0024_2008_07_21	8382	60	60	517	7016	6630	1424	328	0	50.2518	-4.2089	neritic epipelagic zone biome	HP coastal water	2008-07-21	3.43	14.809	35.1257			0.01027
ICM_PML	Bacteria	PML_0025_2008_08_20	17167	60	60	1201	13398	11349	4755	1063	0	50.2518	-4.2089	neritic epipelagic zone biome	MP coastal water	2008-08-20	2.23	15.3661	34.361			0.03081
ICM_PML	Bacteria	PML_0026_2008_09_22	8552	61	61	793	6124	4684	3018	850	0	50.2518	-4.2089	neritic epipelagic zone biome	MP coastal water	2008-09-22	1.97	14.6221	35.1918			0.1027
ICM_PML	Bacteria	PML_0027_2008_10_27	19742	62	62	1387	16225	13718	5457	567	0	50.2518	-4.2089	neritic epipelagic zone biome	MP coastal water	2008-10-27	0.91	14.312	35.0179			0.22594
ICM_PML	Bacteria	PML_0028_2008_12_08	6857	63	63	950	4824	5225	1178	454	0	50.2518	-4.2089	neritic epipelagic zone biome	MP coastal water	2008-12-08	0.42	11.222	35.0404			0.49296
ICM_PML	Bacteria	PML_0029_2008_01_28_Dp	5766	62	62	817	3926	4946	606	214	0	50.2518	-4.2089	neritic epipelagic zone biome	MP coastal water	2008-01-28	0.81	10.1	33.3			0.54431
ICM_PML	Bacteria	PML_0030_2008_01_28_Np	5974	61	61	985	3734	3802	1678	494	0	50.2611	-4.2435	neritic epipelagic zone biome	MP coastal water	2008-01-28	0.85	10.05	34.2			0.53404
ICM_PML	Bacteria	PML_0031_2008_08_27_Dp	6890	62	62	604	5411	6329	462	99	0	50.2534	-4.2016	neritic epipelagic zone biome	HP coastal water	2008-08-26	9.24	15.9	32.1			0.03081
ICM_PML	Bacteria	PML_0032_2008_08_27_Np	6605	61	61	561	5157	6106	420	79	0	50.2545	-4.199	neritic epipelagic zone biome	HP coastal water	2008-08-26	8.17	15.8	33			0.06162
ICM_PML	Bacteria	PML_0033_2008_08_28_Np	10196	61	61	738	8198	7254	2801	141	0	50.2678	-4.1723	neritic epipelagic zone biome	HP coastal water	2008-08-27	9.8	15.7	33.3			0.08216
ICM_PML	Bacteria	PML_0034_2008_08_28_Dp	9860	61	61	727	7835	7103	2531	226	0	50.2665	-4.1486	neritic epipelagic zone biome	HP coastal water	2008-08-27	11.91	15.8	33.2			0.1027
ICM_PML	Bacteria	PML_0035_2008_04_22_Dp	7010	62	62	603	5570	6103	723	184	0	50.2518	-4.2089	neritic epipelagic zone biome	MP coastal water	2008-04-22	2.2	9.7	35.12			0.4108
ICM_PML	Bacteria	PML_0036_2008_04_22_Np	5967	61	61	557	4423	3792	1836	339	0	50.253	-4.1875	neritic epipelagic zone biome	MP coastal water	2008-04-22	1.32	9.6	35			0.32864
ICM_PML	Bacteria	PML_0037_2008_04_22_D	10042	61	61	1191	6819	5803	3389	850	0	50.2518	-4.2089	neritic epipelagic zone biome	MP coastal water	2008-04-22	2.2	9.7	35.12			0.4108
ICM_PML	Bacteria	PML_0038_2008_01_28_D	19313	61	61	1872	14438	12396	5797	1120	0	50.2518	-4.2089	neritic epipelagic zone biome	MP coastal water	2008-01-28	0.81	10.1	33.3			0.54431
ICM_PML	Bacteria	PML_39_2003_01_13	12250	62	62	1002	9188	9253	2118	879	0	50.2518	-4.2089	neritic epipelagic zone biome	MP coastal water	2003-01-13	0.74	9.31	34.58			0.74971
ICM_PML	Bacteria	PML_40_2003_03_31	5601	61	61	594	4109	4347	940	314	0	50.2518	-4.2089	neritic epipelagic zone biome	MP coastal water	2003-03-31	1.34	9.27	35.24			0.70863
ICM_PML	Bacteria	PML_41_2003_04_28	7813	62	62	505	6086	6016	1268	529	0	50.2518	-4.2089	neritic epipelagic zone biome	HP coastal water	2003-04-28	4.76	9.55	35.04			0.55458
ICM_PML	Bacteria	PML_42_2003_05_26	9025	61	61	593	7114	6000	2580	445	0	50.2518	-4.2089	neritic epipelagic zone biome	MP coastal water	2003-05-26	2.11	12.25	34.92			0.14378
ICM_PML	Bacteria	PML_43_2003_06_09	10224	61	61	561	8656	8295	1794	135	0	50.2518	-4.2089	neritic epipelagic zone biome	MP coastal water	2003-06-09	0.41	14.19	34.85			0.17459
ICM_PML	Bacteria	PML_44_2003_07_07	11317	61	61	596	9401	10177	927	213	0	50.2518	-4.2089	neritic epipelagic zone biome	MP coastal water	2003-07-07	1.68	16.56	35.04			0.1027
ICM_PML	Bacteria	PML_45_2003_07_21	9678	61	61	525	7859	8347	927	404	0	50.2518	-4.2089	neritic epipelagic zone biome	MP coastal water	2003-07-21	2.09	16.52	34.92			0.18486
ICM_PML	Bacteria	PML_46_2003_08_04	11998	60	60	407	10832	4679	7309	10	0	50.2518	-4.2089	neritic epipelagic zone biome	HP coastal water	2003-08-04	3.6	15.84	34.94			0.05135
ICM_PML	Bacteria	PML_47_2003_08_25	10729	61	61	671	8249	8601	1368	760	0	50.2518	-4.2089	neritic epipelagic zone biome	MP coastal water	2003-08-25	0.73	17.7	35			0.42107
ICM_PML	Bacteria	PML_48_2003_09_29	15874	61	61	921	12586	12047	2929	898	0	50.2518	-4.2089	neritic epipelagic zone biome	MP coastal water	2003-09-29	1.76	16.08	35.07			1.06808
ICM_PML	Bacteria	PML_49_2003_10_06	19335	62	62	1167	15672	15895	2649	791	0	50.2518	-4.2089	neritic epipelagic zone biome	MP coastal water	2003-10-06	1.09	15.2	35.1			0.54431
ICM_PML	Bacteria	PML_50_2003_12_08	15574	62	62	1209	11947	12335	2334	905	0	50.2518	-4.2089	neritic epipelagic zone biome	MP coastal water	2003-12-08	0.75	12.04	35.21			0.52377
ICM_PML	Bacteria	PML_51_2004_03_01	17292	62	62	1065	13486	12352	3635	1305	0	50.2518	-4.2089	neritic epipelagic zone biome	MP coastal water	2004-03-01	0.76	9.16	35.3			0.44161
ICM_PML	Bacteria	PML_52_2004_03_15	5991	63	63	586	4583	5091	654	246	0	50.2518	-4.2089	neritic epipelagic zone biome	MP coastal water	2004-03-15	0.72	9.02	35.1			0.46215
ICM_PML	Bacteria	PML_53_2004_05_03	14766	62	62	644	12485	11885	2298	583	0	50.2518	-4.2089	neritic epipelagic zone biome	MP coastal water	2004-05-03	1.41	12	35.24			0.07189
ICM_PML	Bacteria	PML_54_2004_05_31	17300	61	61	756	14858	14243	2743	314	0	50.2518	-4.2089	neritic epipelagic zone biome	MP coastal water	2004-05-31	0.8	12.24	35.26			0.12324
ICM_PML	Bacteria	PML_55_2004_06_14	6948	61	61	448	5582	4789	1841	318	0	50.2518	-4.2089	neritic epipelagic zone biome	MP coastal water	2004-06-14	0.3	15.6	35.28			0.21567
ICM_PML	Bacteria	PML_56_2004_06_21	5396	61	61	459	4174	4460	719	217	0	50.2518	-4.2089	neritic epipelagic zone biome	MP coastal water	2004-06-21	0.73	13.62	35.23			0.14378
ICM_PML	Bacteria	PML_57_2004_07_26	9870	61	61	461	8448	8847	798	225	0	50.2518	-4.2089	neritic epipelagic zone biome	LP coastal water	2004-07-26	0.21	16.52	35.18			0.05135
ICM_PML	Bacteria	PML_58_2004_08_23	4884	61	61	560	3717	4118	632	134	0	50.2518	-4.2089	neritic epipelagic zone biome	MP coastal water	2004-08-23	2.95	16.03	35.04			0.15405
ICM_PML	Bacteria	PML_59_2004_10_04	10724	61	61	926	7777	7212	2492	1020	0	50.2518	-4.2089	neritic epipelagic zone biome	MP coastal water	2004-10-04	1.91	14.03	34.99			0.14378
ICM_PML	Bacteria	PML_60_2004_10_25	13131	62	62	1017	10154	9909	2525	697	0	50.2518	-4.2089	neritic epipelagic zone biome	MP coastal water	2004-10-25	0.84	13.54	34.99			0.26702
ICM_PML	Bacteria	PML_61_2004_12_06	19270	62	62	1282	14730	14906	2871	1493	0	50.2518	-4.2089	neritic epipelagic zone biome	MP coastal water	2004-12-06	0.96	11.58	34.13			0.53404
ICM_PML	Bacteria	PML_62_2004_12_20	6013	62	62	664	4476	4857	868	288	0	50.2518	-4.2089	neritic epipelagic zone biome	MP coastal water	2004-12-20	0.53	11.83	35.1			0.49296
ICM_PML	Bacteria	PML_63_2005_01_24	26017	61	61	2290	20050	19950	4538	1529	0	50.2518	-4.2089	neritic epipelagic zone biome	MP coastal water	2005-01-24	0.63	10.55	35.14			0.56485
ICM_PML	Bacteria	PML_64_2005_02_28	10514	62	62	772	8302	8625	1320	569	0	50.2518	-4.2089	neritic epipelagic zone biome	MP coastal water	2005-02-28	0.63	8.61	35.11			0.54431
ICM_PML	Bacteria	PML_65_2005_04_18	10803	61	61	716	8510	5557	4564	682	0	50.2518	-4.2089	neritic epipelagic zone biome	HP coastal water	2005-04-18	3.01	9.93	35.17			0.35945
ICM_PML	Bacteria	PML_66_2005_05_04	10165	60	60	819	7945	6376	3284	505	0	50.2518	-4.2089	neritic epipelagic zone biome	MP coastal water	2005-05-04	2.35	10.93	34.72			0.35945
ICM_PML	Bacteria	PML_67_2005_06_06	7359	60	60	498	6019	5711	1373	275	0	50.2518	-4.2089	neritic epipelagic zone biome	MP coastal water	2005-06-06	1.43	13	35.05			0.44161
ICM_PML	Bacteria	PML_68_2005_06_20	23895	60	60	1237	19179	18205	4034	1656	0	50.2518	-4.2089	neritic epipelagic zone biome	MP coastal water	2005-06-20	0.64	13.73	34.82			0.34918
ICM_PML	Bacteria	PML_69_2005_07_25	6905	62	62	524	4337	4345	1011	1549	0	50.2518	-4.2089	neritic epipelagic zone biome	MP coastal water	2005-07-25	2.97	14.79	35.15			0.21567
ICM_PML	Bacteria	PML_70_2005_08_15	6381	61	61	462	5157	5622	486	273	0	50.2518	-4.2089	neritic epipelagic zone biome	MP coastal water	2005-08-15	0.94	16.33	35.12			0.36972
ICM_PML	Bacteria	PML_71_2005_09_19	10200	61	61	738	7752	7171	2173	856	0	50.2518	-4.2089	neritic epipelagic zone biome	MP coastal water	2005-09-19	1.56	16.48	35.24			0.04108
ICM_PML	Bacteria	PML_72_2005_10_17	21588	61	61	1283	17207	16340	3713	1535	0	50.2518	-4.2089	neritic epipelagic zone biome	MP coastal water	2005-10-17	0.73	15.22	35.31			0.15405
ICM_PML	Bacteria	PML_73_2005_11_15	17147	62	62	1599	12975	11972	4307	868	0	50.2518	-4.2089	neritic epipelagic zone biome	MP coastal water	2005-11-15	1.32	13.35	34.73			0.39026
ICM_PML	Bacteria	PML_74_2005_12_05	10168	62	62	1318	7467	8302	1372	494	0	50.2518	-4.2089	neritic epipelagic zone biome	MP coastal water	2005-12-05	0.73	11.74	34.79			0.39026
ICM_PML	Bacteria	PML_75_2006_01_03	37277	62	62	2397	29157	29195	5480	2602	0	50.2518	-4.2089	neritic epipelagic zone biome	MP coastal water	2006-01-03	1.59	10.61	35.13			0.32864
ICM_PML	Bacteria	PML_76_2006_03_06	11840	61	61	862	9020	9375	1451	1014	0	50.2518	-4.2089	neritic epipelagic zone biome	MP coastal water	2006-03-06	2.19	7.54	35.04			0.59566
ICM_PML	Bacteria	PML_77_2006_03_20	15070	62	62	941	12412	12912	1574	584	0	50.2518	-4.2089	neritic epipelagic zone biome	MP coastal water	2006-03-20	0.98	7.42	35.14			0.49296
ICM_PML	Bacteria	PML_78_2006_04_11	10454	60	60	700	8390	5812	4106	536	0	50.2518	-4.2089	neritic epipelagic zone biome	MP coastal water	2006-04-11	2.74	8.49	34.01			0.2054
ICM_PML	Bacteria	PML_79_2006_05_04	7221	61	61	475	5760	4051	2813	357	0	50.2518	-4.2089	neritic epipelagic zone biome	HP coastal water	2006-05-04	3.08	9.99	35.13			0.13351
ICM_PML	Bacteria	PML_80_2006_06_06	19575	60	60	958	15627	15129	2810	1636	0	50.2518	-4.2089	neritic epipelagic zone biome	MP coastal water	2006-06-06	1.23	13.52	35.22			0.15405
ICM_PML	Bacteria	PML_81_2006_06_27	5936	61	61	397	4748	4917	769	250	0	50.2518	-4.2089	neritic epipelagic zone biome	MP coastal water	2006-06-27	0.9	14.79	35.13			0.16432
ICM_PML	Bacteria	PML_82_2006_07_17	5170	62	62	360	4118	4401	538	231	0	50.2518	-4.2089	neritic epipelagic zone biome	MP coastal water	2006-07-17	1.05	17.74	35.35			0.13351
ICM_PML	Bacteria	PML_83_2006_08_22	10237	61	61	605	8152	7827	1737	673	0	50.2518	-4.2089	neritic epipelagic zone biome	MP coastal water	2006-08-22	1.98	15.93	35.25			0.34918
ICM_PML	Bacteria	PML_84_2006_09_12	23989	60	60	1046	19581	19630	2672	1687	0	50.2518	-4.2089	neritic epipelagic zone biome	MP coastal water	2006-09-12	2.38	17.23	35.34			0.2054
ICM_PML	Bacteria	PML_85_2006_10_30	13659	61	61	1139	10527	10594	2224	841	0	50.2518	-4.2089	neritic epipelagic zone biome	MP coastal water	2006-10-30	2.02	15.16	34.89			0.39026
ICM_PML	Bacteria	PML_86_2006_12_12	12103	62	62	1323	9055	9562	1849	692	0	50.2518	-4.2089	neritic epipelagic zone biome	MP coastal water	2006-12-12	0.6	11.55	34.38			0.40053
KCK_NADW	Archaea	137	12981	65	65	121	12493	12851	36	94	1700	60.9	-38.52	oceanic bathypelagic zone biome	LP ocean water	2003-05-28	0.23	3.26	34.9		17.0482	1.11943
KCK_NADW	Archaea	138	14962	65	65	114	14498	14887	58	17	700	60.9	-38.52	oceanic mesopelagic zone biome	LP ocean water	2003-05-28	0.23	3.71	34.89		16.9455	1.11943
KCK_NADW	Bacteria	112R	14971	65	65	118	14295	14621	45	305	4000	50.4	-25	oceanic abyssopelagic zone biome	LP ocean water	2002-09-22	0.1	2.631	34.918		22.3886	1.49942
KCK_NADW	Bacteria	115R	18695	65	65	149	18139	18589	57	49	550	50.4	-25	oceanic mesopelagic zone biome	LP ocean water	2002-09-22	0.1	7.535	35.095	5.15	23.2102	1.055
KCK_NADW	Bacteria	55R	12795	65	65	139	12313	12739	28	28	500	58.3	-29.13	oceanic mesopelagic zone biome	LP ocean water	2002-09-16	0.08	6.41	35.09	6.08	36.0477	1.14
KCK_NADW	Bacteria	S1	25751	63	63	1775	22108	22083	3252	416	4000	11.98	-20.21	oceanic abyssopelagic zone biome	MP ocean water	2006-11-20	1.1222	2.365	34.894		36.0477	1.56104
KCK_NADW	Bacteria	S10	28230	63	63	2010	23954	26321	1434	475	900	4.9	-15.19	oceanic mesopelagic zone biome	MP ocean water	2006-11-23	0.4	4.96	34.62		36.0477	2.40318
KCK_NADW	Bacteria	S11	10970	63	63	1117	8730	9564	1129	277	500	4.9	-15.19	oceanic mesopelagic zone biome	MP ocean water	2006-11-23	0.4	7.58	34.73	2.3	33.74	2.18
KCK_NADW	Bacteria	S12	6943	63	63	593	5870	6607	221	115	250	4.9	-15.19	oceanic mesopelagic zone biome	MP ocean water	2006-11-23	0.4	12.9	35.29	2.09	26.06	1.75
KCK_NADW	Bacteria	S13	6618	63	63	449	5256	5790	209	619	100	4.9	-15.19	oceanic epipelagic zone biome	MP ocean water	2006-11-23	0.4	15.78	35.62	2.03	18.92	1.37
KCK_NADW	Bacteria	S14	3739	62	62	482	3002	3287	407	45	4500	0.81	-13.24	oceanic abyssopelagic zone biome	LP ocean water	2006-11-25	0.14	1.879	34.841		24.4426	1.66374
KCK_NADW	Bacteria	S15	6314	63	63	633	5168	5600	525	189	3500	0.81	-13.24	oceanic abyssopelagic zone biome	LP ocean water	2006-11-25	0.14	2.487	34.901		22.594	1.51996
KCK_NADW	Bacteria	S16	6005	63	63	645	4868	5037	787	181	3000	0.81	-13.24	oceanic abyssopelagic zone biome	LP ocean water	2006-11-25	0.14	2.626	34.912		22.2859	1.48915
KCK_NADW	Bacteria	S17	5396	63	63	583	4350	4919	342	135	2000	0.81	-13.24	oceanic bathypelagic zone biome	LP ocean water	2006-11-25	0.14	3.486	34.965		20.54	1.35564
KCK_NADW	Bacteria	S18	2083	62	62	304	1568	1888	140	55	1800	0.81	-13.24	oceanic bathypelagic zone biome	LP ocean water	2006-11-26	0.14	3.832	34.976		20.8481	1.36591
KCK_NADW	Bacteria	S19	8865	62	62	690	7512	8036	660	169	900	0.81	-13.24	oceanic mesopelagic zone biome	LP ocean water	2006-11-26	0.14	4.6	34.56		35.2261	2.3621
KCK_NADW	Bacteria	S2	39337	63	63	2303	34106	35944	2513	880	2750	11.98	-20.21	oceanic abyssopelagic zone biome	MP ocean water	2006-11-20	1.1222	2.859	34.938		22.2859	1.49942
KCK_NADW	Bacteria	S20	12641	62	62	751	11105	11731	698	212	750	0.81	-13.24	oceanic mesopelagic zone biome	LP ocean water	2006-11-26	0.14	5.135	34.52		35.5342	2.3621
KCK_NADW	Bacteria	S21	6488	63	63	494	5585	6064	313	111	500	0.81	-13.24	oceanic mesopelagic zone biome	LP ocean water	2006-11-26	0.14	7.2	34.63	2.8	33.62	2.14643
KCK_NADW	Bacteria	S23	12509	63	63	836	10591	11163	873	473	100	0.81	-13.24	oceanic epipelagic zone biome	LP ocean water	2006-11-26	0.14	16.31	35.66	3.18	13.68	1.09889
KCK_NADW	Bacteria	S24	14469	63	63	945	12589	13543	692	234	2500	0.81	-13.24	oceanic bathypelagic zone biome	LP ocean water	2006-11-29	0.14	2.982	34.929		21.9778	1.46861
KCK_NADW	Bacteria	S26	15032	63	63	961	13054	14199	542	291	750	-4.09	-15.91	oceanic mesopelagic zone biome	LP ocean water	2006-11-29	0.23	4.93	34.47		36.7666	2.48534
KCK_NADW	Bacteria	S27	18141	63	63	990	15252	16265	824	1052	500	-4.09	-15.91	oceanic mesopelagic zone biome	LP ocean water	2006-11-29	0.23	7.17	34.6	2.19	37.32	2.17
KCK_NADW	Bacteria	S29	12354	63	62	898	10646	11681	468	205	100	-4.09	-15.91	oceanic epipelagic zone biome	LP ocean water	2006-11-29	0.23	17.15	35.82	3.89	7.85	0.64
KCK_NADW	Bacteria	S3	27677	63	63	1933	23677	25461	1764	452	900	11.98	-20.21	oceanic mesopelagic zone biome	MP ocean water	2006-11-20	1.1222	5.76	34.8		36.7666	2.41345
KCK_NADW	Bacteria	S30	5373	63	63	536	4428	4892	298	183	2500	7.78	-22.05	oceanic abyssopelagic zone biome	MP ocean water	2006-12-03	0.324324	3.069	34.941		21.8751	1.44807
KCK_NADW	Bacteria	S31	14499	63	63	1047	12306	13160	936	403	1800	7.78	-22.05	oceanic bathypelagic zone biome	MP ocean water	2006-12-03	0.324324	3.787	34.959		22.594	1.48915
KCK_NADW	Bacteria	S32	37710	63	63	2375	32568	34538	2297	875	750	7.78	-22.05	oceanic mesopelagic zone biome	MP ocean water	2006-12-03	0.324324	5.945	34.685		37.8963	2.47507
KCK_NADW	Bacteria	S33	6507	63	63	550	5553	6113	255	139	500	7.78	-22.05	oceanic mesopelagic zone biome	MP ocean water	2006-12-03	0.324324	8.3	34.88	1.51	32.86	2.32
KCK_NADW	Bacteria	S36	54029	62	62	1995	49807	43318	9839	872	2500	16.83	-26	oceanic abyssopelagic zone biome	MP ocean water	2006-12-07	0.326875	3.125	34.957		21.9778	1.44807
KCK_NADW	Bacteria	S38	5480	63	63	641	4485	4558	800	122	900	16.83	-26	oceanic mesopelagic zone biome	MP ocean water	2006-12-07	0.326875	6.35	34.915		33.5829	2.17724
KCK_NADW	Bacteria	S39	37651	63	63	1950	32824	32628	3881	1142	500	16.83	-26	oceanic mesopelagic zone biome	MP ocean water	2006-12-07	0.326875	9.78	35.17	1.605	31.23	1.995
KCK_NADW	Bacteria	S4	41163	63	63	2474	35651	38597	1762	804	500	11.98	-20.21	oceanic mesopelagic zone biome	MP ocean water	2006-11-20	1.1222	9.36	35.07	1.12	33.58	2.09
KCK_NADW	Bacteria	S40	10796	63	63	884	9096	10176	344	276	250	16.83	-26	oceanic mesopelagic zone biome	MP ocean water	2006-12-07	0.326875	12.965	35.525	2.005	23.87	1.33
KCK_NADW	Bacteria	S41	47755	62	62	2324	40534	40520	4499	2736	100	16.83	-26	oceanic epipelagic zone biome	MP ocean water	2006-12-07	0.326875	18.09	36.245	2.685	14.39	0.975
KCK_NADW	Bacteria	S42	10347	63	63	851	8803	9529	598	220	2500	21.09	-23.11	oceanic abyssopelagic zone biome	LP ocean water	2006-12-09	0.226727	3.168	34.97		22.1832	1.47888
KCK_NADW	Bacteria	S43	8062	63	63	580	6920	7366	425	271	1800	21.09	-23.11	oceanic bathypelagic zone biome	LP ocean water	2006-12-09	0.226727	4.11	35.032		23.1075	1.50969
KCK_NADW	Bacteria	S44	8985	63	63	723	7725	8256	624	105	900	21.09	-23.11	oceanic mesopelagic zone biome	LP ocean water	2006-12-09	0.226727	6.84	35.03		31.2208	2.00265
KCK_NADW	Bacteria	S47	11935	63	63	930	10162	10526	1174	235	100	21.09	-23.11	oceanic epipelagic zone biome	LP ocean water	2006-12-09	0.226727	19.81	36.72	3.42	6.16	0.6
KCK_NADW	Bacteria	S5	16668	63	63	1389	13779	15577	709	382	250	11.98	-20.21	oceanic mesopelagic zone biome	MP ocean water	2006-11-20	1.4639	12.02	35.24	1.98	27	1.62
KCK_NADW	Bacteria	S6	64437	62	62	3648	54355	56258	5023	3156	100	11.98	-20.21	oceanic epipelagic zone biome	MP ocean water	2006-11-20	1.4639	14.61	35.49	1.89	23.81	1.54
KCK_NADW	Bacteria	S7	13763	62	62	1650	10880	11117	2521	125	4500	4.9	-15.19	oceanic abyssopelagic zone biome	MP ocean water	2006-11-22	0.4	2.24	34.875
KCK_NADW	Bacteria	S8	5472	63	63	695	4423	4874	480	118	4000	4.9	-15.19	oceanic abyssopelagic zone biome	MP ocean water	2006-11-23	0.4	2.368	34.892		23.0048	1.5405
KCK_NADW	Bacteria	S9	27079	63	63	1814	23187	24264	2235	580	2750	4.9	-15.19	oceanic abyssopelagic zone biome	MP ocean water	2006-11-23	0.4	2.787	34.926		22.1832	1.47888

## Sheet: definitions
Anoxic: A water body depleted of dissolved oxygen, specifically with a dissolved oxygen concentration of less than 0.5 milligrams per liter
Brackish: A water body that has more sea- than freshwater, but still is less saline than seawater, specifically in the range of 0.5-30 PSU
Coastal: A marine water body above a continental shelf and directly bordering a coast
Ocean: A marine water body that is not bordering a coast, i.e. from open ocean
Low productivity: A water body within a Longhurst province that has a productivity value of less than 0.8 g Carbon/m²*day according to (Longhurst et al., 1995)
Mid productivity: A water body within a Longhurst province that has a productivity value of more than 0.8 and less than 1.2 g Carbon/m²*day according to (Longhurst et al., 1995)
High productivity: A water body within a Longhurst province that has a productivity value of more than 1.2 g Carbon/m²*day according to (Longhurst et al., 1995)
Estuarine: The estuarine zone where rivers enter the sea. Estuaries experience tidal flows and a constant mixing of sea- and freshwater
Neritic: The neritic zone comprises the water masses above a continental shelf
Oceanic: The oceanic zone comprises the water masses offshore, beyond a continental shelf
Epipelagic: The epipelagic zone comprises the upper light penetrated water column down to a depth of approximately 200-250 meter, where photosynthesis can occur
Mesopelagic: The mesopelagic zone of the marine water column extends from below the photic zone down to a depth of approximately 200 to 1,000 meter - the maximum depth to which detectable daylight can penetrate in only the clearest oligotrophic waters
Bathypelagic: The bathypelagic zone comprises the marine water column below approximately 1,000 meter water depth and extends to about 2,500-2,700 meter water depth.
Abyssopelagic: The abyssopelagic zone comprises the marine water column below the bathypelagic zone at approximately 2,500-2,700 meter and extends either to the hadal pelagic zone biome (at approximately 6,000 meter) or to the benthopelagic zone biome within approximately 100 meter above the seafloor
