# Supplementary material for: Expanding the World of Marine Bacterial and Archaeal Clades
Source: Front Microbiol. 2016 Jan 8;6:1524. doi: 10.3389/fmicb.2015.01524 (PMC4705458; doi:10.3389/fmicb.2015.01524)
Supplement: Table S4 — Indicator species analysis results for the new clades. Results are shown for those with a p-value of less than 0.05. The light green colored cells indicate that an order can be considered indicator of a given marine environment. LP, low productivity; MP, mid productivity; HP, high productivity. [file DataSheet4.XLSX]

## Sheet: Sheet1
Clade	p-value	HP brackish water	HP coastal water	HP ocean water	LP anoxic water	LP brackish water	LP coastal water	LP ocean water	MP anoxic water	MP brackish water	MP coastal water	MP ocean water
Actinobacteria.Order3	NA	1	1	1	1	1	1	1	1	1	1	1
Actinobacteria.Order4	0.000999001	1	0	1	0	1	0	0	0	1	0	0
Alphaproteobacteria.Order2	0.017982	1	1	1	0	1	1	0	0	1	1	0
Alphaproteobacteria.Order3-3	0.000999001	1	0	0	1	0	0	0	1	0	0	0
Alphaproteobacteria.Order5-1	0.032967	1	1	1	0	1	0	0	1	0	1	0
Alphaproteobacteria.Order6-2	0.00899101	1	1	1	1	0	1	1	1	0	1	1
Alphaproteobacteria.Order8	0.001998	0	0	0	1	0	1	1	1	0	1	1
Bacteroidetes.Order2	0.01998	1	1	1	0	1	0	0	0	1	0	0
Bacteroidetes.Order4-1	0.028971	1	1	1	1	1	0	0	1	0	0	1
Bacteroidetes.Order8	0.000999001	1	1	1	1	1	1	0	0	0	1	1
Bacteroidetes.Order20-1	0.001998	1	1	1	0	1	1	0	0	1	1	0
Bacteroidetes.Order20-2	0.000999001	1	0	0	0	1	0	0	0	1	0	0
Bacteroidetes.Order20-7	0.015984	0	1	1	0	1	1	0	0	0	1	1
Bacteroidetes.Order23	0.002997	1	0	0	0	1	0	0	0	1	0	0
Bacteroidetes.Order26	0.002997	0	0	1	1	1	1	1	1	0	1	1
Betaproteobacteria.Order8	0.000999001	1	1	1	1	1	1	0	1	1	1	1
Chloroflexi.Order14	0.000999001	0	0	0	1	0	0	0	1	0	0	0
Chloroflexi.Order15	0.001998	1	0	0	0	0	0	0	0	1	0	0
Deferribacteres.Order11	0.018981	0	0	1	1	0	0	0	1	0	0	1
Deferribacteres.Order12	0.047952	0	0	1	1	0	0	1	1	1	0	1
Deferribacteres.Order13	0.000999001	0	0	1	1	0	0	0	1	0	0	1
Deferribacteres.Order15	0.025974	0	1	1	1	1	1	1	1	0	1	1
Deltaproteobacteria.Order8	0.004995	0	1	1	1	1	0	1	1	0	0	1
Deltaproteobacteria.Order23	0.028971	0	0	0	0	1	0	1	1	1	0	1
Gammaproteobacteria.Order1-1	0.001998	0	1	1	1	1	1	1	1	0	1	1
Gammaproteobacteria.Order1-3	0.000999001	1	1	1	1	1	1	0	1	1	1	1
Gammaproteobacteria.Order2	0.011988	0	1	1	1	1	1	1	1	0	1	1
Gammaproteobacteria.Order2-1	0.028971	0	0	0	0	1	0	0	0	0	0	0
Gammaproteobacteria.Order6	0.00599401	1	0	0	0	1	0	0	0	0	0	0
Gammaproteobacteria.Order9-2	0.026973	0	1	0	1	1	1	1	1	1	1	1
Gammaproteobacteria.Order11	0.012987	1	1	1	1	1	1	0	1	1	1	1
Lentisphaerae.Order46	0.000999001	0	0	0	1	1	0	0	1	0	0	0
Lentisphaerae.Order47	0.004995	1	1	1	1	1	1	0	1	0	1	1
Planctomycetes.Order2	0.00599401	0	0	1	1	0	0	0	1	0	0	0
Planctomycetes.Order8	0.014985	0	1	1	1	0	1	1	1	1	1	1
Planctomycetes.Order10	0.004995	0	0	0	1	0	0	0	0	0	0	0
Planctomycetes.Order12	0.000999001	1	0	1	1	1	0	0	1	1	0	0
Planctomycetes.Order25	0.047952	1	0	1	0	1	0	0	1	1	0	0
Planctomycetes.Order27	0.032967	0	0	0	1	0	0	1	1	0	0	1
Planctomycetes.Order32	0.015984	1	1	1	1	1	0	0	1	0	1	1
Planctomycetes.Order33	0.00799201	1	1	1	1	0	0	0	1	0	0	1
Alphaproteobacteria.Order3-2	NA	1	1	1	1	1	1	1	1	1	1	1
Alphaproteobacteria.Order5-2	NA	1	1	1	1	1	1	1	1	1	1	1
Alphaproteobacteria.Order5-4	NA	1	1	1	1	1	1	1	1	1	1	1
Alphaproteobacteria.Order10	NA	1	1	1	1	1	1	1	1	1	1	1
Deltaproteobacteria.Order5	NA	1	1	1	1	1	1	1	1	1	1	1
Deltaproteobacteria.Order24	NA	1	1	1	1	1	1	1	1	1	1	1
Gammaproteobacteria.Order1-4	NA	1	1	1	1	1	1	1	1	1	1	1
Gammaproteobacteria.Order9-1	NA	1	1	1	1	1	1	1	1	1	1	1
Gammaproteobacteria.Order11-1	NA	1	1	1	1	1	1	1	1	1	1	1
Verrucomicrobia.Order36	0.001998	1	1	1	0	1	1	1	1	1	1	1
Verrucomicrobia.Order37	0.016983	1	1	1	0	1	1	1	1	1	1	1
Verrucomicrobia.Order38	0.001998	0	0	1	1	0	0	1	1	0	0	1
Verrucomicrobia.Order39	0.002997	0	0	1	0	0	1	1	1	0	0	1
Verrucomicrobia.Order40	0.00799201	1	1	1	0	1	1	1	0	1	1	1
