# Supplementary material for: Expanding the World of Marine Bacterial and Archaeal Clades
Source: Front Microbiol. 2016 Jan 8;6:1524. doi: 10.3389/fmicb.2015.01524 (PMC4705458; doi:10.3389/fmicb.2015.01524)
Supplement: Table S5 — Average relative abundances of newly recognized clades in different marine environments. [file DataSheet5.XLSX]

## Sheet: Sheet1
Taxa	LP anoxic water	LP brackish water	LP coastal water	LP ocean water	MP anoxic water	MP brackish water	MP coastal water	MP ocean water	HP brackish water	HP coastal water	HP ocean water
Euryarchaeota.Order14	0	0	0	0.000722018	0	0	0.000109565	0.000312195	0	0	0
Thaumarchaeota.Order3-2	0	0	0.000520833	0.000173394	0	0	7.30435e-05	0	0	0	0
Acidobacteria.Order1	0.00957778	0	0.0108333	0.0475794	0.0144333	0	0.00314783	0.0273268	0	0.0103367	0.00493333
Acidobacteria.Order2	0	0	0.000402083	0.00073578	0	0	0.00446783	0	0	0.00112167	0
Acidobacteria.Order3	0	0	0	0.000227982	0	0	0	0	0	0	0
Actinobacteria.Order3	2.27384	0.01225	0.363269	1.31802	3.45124	0.280317	0.249124	1.14869	0.33375	0.47928	1.97977
Actinobacteria.Order4	0.00414444	2.6132	0.0612479	0.0180307	0.0203333	6.00592	0.082227	0.0233073	6.26835	1.11167	0.0167
Bacteroidetes.Order2	0.00393333	0.0041	0.0102167	0.0040367	0.00356667	0.10065	0.0227548	0.00177561	0.0494	0.163408	0.00183333
Bacteroidetes.Order3	0	0.0023	0.000352083	0.00257752	0.000722222	0	0.00118609	0.00123659	0	0.000995	0
Bacteroidetes.Order20	0	0	0.00240417	0.000534862	0	0	0.00016	0	0	0.00115333	0
Bacteroidetes.Order20-1	0.00286667	0.0054	0.244394	0.0354716	0.0101778	0.467233	0.195842	0.0542537	0.1323	0.18766	0.0440667
Bacteroidetes.Order20-2	0.000688889	0.03465	0.0114458	0.0129482	0.00262222	0.20015	0.00880609	0.00120732	0.0834	0.004155	0.0375
Bacteroidetes.Order20-3	0.00147778	0.01045	0.00271042	0.022805	0	0	0.00508087	0.00111707	0	0.0167817	0.00273333
Bacteroidetes.Order20-4	0.000733333	0.0041	8.95833e-05	0.00164037	0	0	0.0041513	0.000697561	0.0019	0.039355	0
Bacteroidetes.Order20-5	0	0.0018	0.000745833	0.00373073	0.00132222	0	0.00184609	0.000287805	0	0.00502167	0
Bacteroidetes.Order20-7	0.00174444	0.00815	0.0423667	0.0113257	0.00197778	0.00095	0.0381817	0.0108854	0	0.0782917	0.0253333
Bacteroidetes.Order23	0.000688889	0.127	0.0128292	0.116219	0	0.774083	0.0179922	0.0215829	1.04585	0.01412	0
Bacteroidetes.Order26	0.0166111	0.0018	0.171804	0.242281	0.0254444	0	0.149427	0.328093	0	0.0338917	0.502467
Bacteroidetes.Order4-1	0.0202222	0.00995	0.0112083	0.0187601	0.0491333	0.00488333	0.0148374	0.0558463	0.01505	0.173903	0.0632
Bacteroidetes.Order7	0	0	0	3.94495e-05	0	0	0.000142609	0	0	0	0
Bacteroidetes.Order8	0.0135889	0.80855	0.382788	0.0659839	0.0123444	0.00286667	0.15059	0.041078	0.1022	0.290095	0.0034
Bacteroidetes.Order9	0	0	0	3.7156e-05	0	0	0.0130861	0	0	0.00231833	0
Chloroflexi.Order14	0.0640778	0.0023	0.000102083	4.90826e-05	0.0786889	0	8.78261e-05	0	0	0.000421667	0
Chloroflexi.Order15	0	0	0	0	0	0.0609667	0.000367826	0.00787561	0.07165	0.00128167	0
Deferribacteres.Order10	0	0	0.00167083	0.0119032	0.00132222	0	0	0.00358049	0	0.00033	0.00213333
Deferribacteres.Order11	0.0409667	0	0.00326667	0.050906	0.109789	0	0.00102609	0.054261	0	0.0354133	0.2412
Deferribacteres.Order12	0.00233333	0	0.00536875	0.0268197	0.0156333	0.00311667	0.000770435	0.0105927	0	0.006415	0.0233333
Deferribacteres.Order13	0.2172	0	0.0236375	0.118544	0.197533	0.00466667	0.0165713	0.071178	0	0.0281017	0.492633
Deferribacteres.Order15	0.0523	0.0095	0.0718833	0.348001	0.130233	0	0.118552	0.191756	0	0.0855933	1.5414
Lentisphaerae.Order41	0.00425556	0	0.000835417	0.0158523	0.0245333	0	0.00185739	0.0227732	0	0.00975667	0.0171333
Lentisphaerae.Order42	0.00634444	0.02055	0.0866354	0.0499583	0.176322	0	0.0149539	0.0252049	0	0.0455317	0
Lentisphaerae.Order44	0.00466667	0	0.000110417	0.0133101	0.0009	0	0.00169913	0.0279951	0	0.00780667	1.5709
Lentisphaerae.Order46	0.596211	0.0041	0.0012875	0.00222431	0.576744	0	0.00373913	0.000590244	0	0.0101767	0
Lentisphaerae.Order47	0.00566667	0.02545	0.0307625	0.0275775	0.0929222	0	0.02872	0.0493634	0.0068	0.0449117	0.0706
Fibrobacteres.Order1	0.0221111	0	0	0	0.00207778	0	0.000273043	0	0	0.0019	0
Firmicutes.Order1	0.000288889	0	0	0.00044633	0.000722222	0	0.000106957	0	0	9.16667e-05	0
Planctomycetes.Order2	0.0556556	0	0.00665	0.0171913	0.240933	0	0.00248522	0.0127122	0	0.0987767	0.0342333
Planctomycetes.Order5	0.0164667	0.0023	0.00369375	0.0263115	0.00201111	0.00326667	0.00905652	0.00637073	0.003	0.01192	0
Planctomycetes.Order8	0.208244	0	0.0644021	0.0579459	0.203233	0.0209	0.0282383	0.0766073	0	0.05709	0.283867
Planctomycetes.Order10	0.0894667	0.0023	0.000310417	0.00115872	0.0318111	0	0.00110522	0	0	0.00243667	0.265433
Planctomycetes.Order11	0	0	0	7.84404e-05	0	0	0	0	0	0.000105	0
Planctomycetes.Order12	0.193978	0.0266	0.0634896	0.0694826	0.0881111	0.21775	0.0265635	0.0247512	0.06975	0.080245	0.408367
Planctomycetes.Order16	0	0	0	0.0104913	0.00176667	0	0.00181652	0.0178902	0	0.00143167	0.00646667
Planctomycetes.Order20	0	0	0	0.000640826	0	0	0.000884348	0.000685366	0	0.00809333	0.004
Planctomycetes.Order21	0.00487778	0	0.00270417	0.00358073	0.00617778	0	0.0114887	0.00445122	0	0.00518667	0.00213333
Planctomycetes.Order22	0.000688889	0.0018	0.00059375	0.00372431	0	0	0.00248087	0.00132195	0	0.00152667	0.00126667
Planctomycetes.Order25	0	0.0018	0.00148333	0.00214358	0.0462222	0.007	0.00264609	0.00203171	0.0019	0.002545	0.00213333
Planctomycetes.Order26	0	0	0.000508333	0.000183028	0.000655556	0	0.00074	0.000285366	0	0.00323833	0
Planctomycetes.Order27	0.0397889	0	0.0106187	0.0915789	0.0377667	0	0.00346261	0.0747049	0	0.00473	0.0194333
Planctomycetes.Order31	0	0	0	3.53211e-05	0	0	0.000297391	0	0	0.00245833	0
Planctomycetes.Order32	0.00845556	0.0023	0.0193229	0.0270486	0.1128	0.00241667	0.0438296	0.0792659	0.0209	0.0904283	0.0504333
Planctomycetes.Order33	0.447422	0	0.0239313	0.0544183	0.497156	0.0319167	0.0400957	0.0839463	0.0481	0.193292	0.110833
Alphaproteobacteria.Order2	0	0.01615	0.0432188	0.0115454	0.00452222	0.0551667	0.0428696	0.00253659	0.0163	0.0203167	0.0399
Alphaproteobacteria.Order3-1	0.000733333	0.00635	0.00358333	0.0134312	0.00268889	0	0.0221835	0.00624146	0	0.005165	0
Alphaproteobacteria.Order3-2	0.0406222	0.0822	0.0348333	0.0461041	0.0533111	0.00891667	0.0677922	0.0202439	0.01585	0.0364983	0.217433
Alphaproteobacteria.Order3-3	0.448656	0.0018	0.0189604	0.107034	0.231711	0.0248667	0.0369365	0.056861	0.0505	0.0347217	0.199033
Alphaproteobacteria.Order3-4	0.000288889	0	0.0128729	0.0250092	0.00476667	0	0.0105965	0.0138293	0	0.0238917	0
Alphaproteobacteria.Order5-1	0	0.0018	0.0148437	0.0126005	0.123389	0.003	0.0774313	0.0146683	0.0136	0.0380217	0.118667
Alphaproteobacteria.Order5-2	0.0992333	0.00455	0.100035	0.17485	0.172822	0.0351167	0.151206	0.280366	0.0285	0.0936467	0.7677
Alphaproteobacteria.Order5-3	0.0157111	0	0.0120938	0.0244335	0.0820222	0.00488333	0.0202774	0.00624146	0	0.00696167	0.239933
Alphaproteobacteria.Order5-4	0.535756	0.02205	0.307773	0.43878	0.928533	0.200267	0.385368	0.43952	0.4328	0.281535	1.24357
Alphaproteobacteria.Order5-5	0	0	0.00585	0.00806101	0.0108444	0.00856667	0.00306	0.000978049	0.0152	0.00828333	0.1068
Alphaproteobacteria.Order6-2	0.2788	0	0.366046	0.242504	0.154567	0.00405	0.137451	0.208468	0.0057	0.0407467	0.0557667
Alphaproteobacteria.Order7	0	0.01255	0.00448958	0.0024055	0	0	0.00593043	0.00381707	0	0.0121083	0.0031
Alphaproteobacteria.Order8	0.0270778	0	0.164379	0.302645	0.0305444	0	0.0828122	0.355322	0	0.005	0.0839667
Alphaproteobacteria.Order10	0.0974444	2.5184	1.73759	2.00935	0.512467	0.183317	1.01776	2.34384	0.2279	0.793143	1.2894
Betaproteobacteria.Order7-1	0	0.0054	0.0292708	0.196037	0.00611111	0.0747167	0.110707	0.0535244	0.02455	0.0226533	0.00216667
Betaproteobacteria.Order8	0.102533	5.64725	0.61164	0.341744	0.112833	4.70062	0.606732	1.08381	4.23955	0.548873	0.0102
Deltaproteobacteria.Order1	0.0143444	0	0.0570458	0.0259665	0.0336889	0	0.0498843	0.0346878	0	0.0364067	0.209267
Deltaproteobacteria.Order5	0.327056	0.2352	0.16	0.466378	0.305967	0.0294333	0.617036	0.960207	0.02915	0.45119	0.1319
Deltaproteobacteria.Order8	0.0533333	0.0018	0.0163146	0.0404697	0.108456	0	0.0097513	0.0529976	0	0.0289717	0.0180667
Deltaproteobacteria.Order11	0.00957778	0	0.002975	0.00835459	0.0131222	0.0163	0.027213	0.0116634	0.03275	0.0226817	0.0202667
Deltaproteobacteria.Order23	0	0.0023	0.00385625	0.0347936	0.00443333	0.00488333	0.00886783	0.039522	0	0.00227167	0.00493333
Deltaproteobacteria.Order24	0.00158889	0.0036	0.0088	0.0131904	0.00276667	0.00163333	0.00701826	0.0100341	0.0079	0.00707333	0.00433333
Deltaproteobacteria.Order25	0	0.0023	0.00266042	0.0146922	0.000655556	0.00163333	0.0156165	0.00483902	0	0.0266267	0.00613333
Gammaproteobacteria.Order1-1	1.49232	0.21655	0.651721	1.25056	0.979533	0.0073	0.783118	2.37935	0.0019	0.656677	1.53777
Gammaproteobacteria.Order1-3	0.724289	1.9633	0.652863	0.343663	0.930744	0.0481	0.749224	0.641832	0.18135	0.98668	0.759767
Gammaproteobacteria.Order1-4	0.1939	0.02805	0.338935	1.3441	0.567922	0.0481333	0.622393	2.68665	0.0152	0.369258	2.96547
Gammaproteobacteria.Order1-5	0.000733333	0	0.00153125	0.00331606	0.000655556	0	0.000927826	0.00513415	0	0.00222833	0.00216667
Gammaproteobacteria.Order2	0.179911	0.16215	0.174279	0.53436	0.677833	0.00798333	0.152344	0.093639	0	0.279093	1.22913
Gammaproteobacteria.Order2-1	0	0.00635	0.0027875	0.000491743	0	0	0.00728609	0	0	0.000961667	0
Gammaproteobacteria.Order6	0	0.0212	0.00396458	0.00310413	0	0.00488333	0.00329652	0.00651463	0.0117	0.001015	0
Gammaproteobacteria.Order9-1	0.0213889	0.7097	0.182856	0.305328	0.0683667	0.1103	0.714156	0.22118	0.0109	0.114773	0.0611333
Gammaproteobacteria.Order9-2	0.0302667	0.01845	0.0496833	0.222816	0.0230444	0.0166667	0.0653713	0.403702	0	0.02733	0.0403333
Gammaproteobacteria.Order9-3	0.00218889	0.015	0.00702708	0.017472	0.00132222	0	0.0236322	0.00668537	0	0.00588167	0
Gammaproteobacteria.Order11	0.0327778	0.00635	0.393225	0.0815977	0.0237667	0.0170667	0.355364	0.0563341	0.0095	0.385582	0.0394667
Gammaproteobacteria.Order11-1	0.318078	0.464	3.23176	2.57575	0.2531	0.0379667	1.05753	2.81463	0.1223	0.995853	0.237833
Verrucomicrobia.Order36	0.0086	0.00635	0.31799	0.177228	0.0931444	0.0161333	0.317509	0.380932	0.0068	0.20289	0.2692
Verrucomicrobia.Order37	0.00277778	0.0189	0.665185	0.112333	0.0997333	0.203667	0.283556	0.102515	0.01775	0.09054	0.0612333
Verrucomicrobia.Order38	0.117789	0	0.149829	0.449583	0.300667	0	0.0944304	0.900176	0	0.082825	1.14537
Verrucomicrobia.Order39	0.00366667	0	0.119704	0.212271	0.201711	0	0.0445896	0.473046	0	0.0312417	0.495333
Verrucomicrobia.Order40	0.0062	0.00635	0.135685	0.119656	0.00407778	0.278367	0.0566148	0.177695	0.1635	0.0680217	0.0522333
