# Supplementary material for: Expanding the World of Marine Bacterial and Archaeal Clades
Source: Front Microbiol. 2016 Jan 8;6:1524. doi: 10.3389/fmicb.2015.01524 (PMC4705458; doi:10.3389/fmicb.2015.01524)
Supplement: Table S6 — PICRUSt prediction results for newly recognized clades. The sheets are organized according to energy (Sheet 1), carbon (Sheet 2), nitrogen (Sheet 3), sulfur (Sheet 4), phosphate (Sheet 5), and other (Sheet 6) metabolism. [file DataSheet6.XLSX]

## Sheet: energy
		Euryarchaeota	Thaumarchaeota	Acidobacteria			Actinobacteria		Bacteroidetes															Chloroflexi		Deferribacteres					Fibrobacteres	Firmicutes	Lentisphaerae					Planctomycetes
		Order14	Order3-2	Order1	Order2	Order3	Order3	Order4	Order2	Order3	Order4-1	Order7	Order8	Order9	Order20	Order20-1	Order20-2	Order20-3	Order20-4	Order20-5	Order20-7	Order23	Order26	Order14	Order15	Order10	Order11	Order12	Order13	Order15	Order1	Order1	Order41	Order42	Order44	Order46	Order47	Order2	Order5	Order8	Order10	Order11	Order12	Order16	Order20	Order21	Order22	Order25	Order26
Phototrophy
	RHO, OPN2; rhodopsin
	Light-harvesting complex I and II
	Photosystem I and II
	pufX; photosynthetic reaction center PufX protein
	pufM; photosynthetic reaction center M subunit
	pufL; photosynthetic reaction center L subunit
	pufA; light-harvesting complex 1 alpha chain	0	0	0	0	0	0	0		0	0	0	0	0	0	0	0	0	0	0	0	0	0	0	0	0	0	0	0	0	0	0	0	0	0	0	0	0	0	0	0	0	0	0	0	0	0	0	0
	pufB; light-harvesting complex 1 beta chain	0	0	0	0	0	0	0		0	0	0	0	0	0	0	0	0	0	0	0	0	0	0	0	0	0	0	0	0	0	0	0	0	0	0	0	0	0	0	0	0	0	0	0	0	0	0	0
	puhA; photosynthetic reaction center H subunit	0	0	0	0	0	0	0		0	0	0	0	0	0	0	0	0	0	0	0	0	0	0	0	0	0	0	0	0	0	0	0	0	0	0	0	0	0	0	0	0	0	0	0	0	0	0	0
	chlG, bchG; chlorophyll synthase [EC:2.5.1.62]	0	0	11	48	29	0	0		0	0	0	0	0	0	10	7	4	5	1	1	4	0	0	12	0	0	0	0	0	0	0	0	0	0	0	0	0	0	0	0	0	0	0	0	0	0	0	0
	bchK; bacteriochlorophyll c synthase [EC:2.5.1.-]
Hydrogen oxidation
	hydB; sulfhydrogenase subunit beta (sulfur reductase) [EC:1.12.98.4]
	hydA; sulfhydrogenase subunit alpha [EC:1.12.1.3 1.12.1.5]
	hydrogenase large subunit [EC:1.12.99.6]	0	0	0	0	0	0	0		0	0	0	0	0	0	0	0	0	0	0	0	0	0	0	0	0	0	0	0	0	0	0	0	0	0	0	0	0	0	0	0	0	0	0	0	0	0	0	0
[truncated: 44 more columns]

## Sheet: carbon
		Euryarchaeota	Thaumarchaeota	Acidobacteria			Actinobacteria		Bacteroidetes															Chloroflexi		Deferribacteres					Fibrobacteres	Firmicutes	Lentisphaerae					Planctomycetes
		Order14	Order3-2	Order1	Order2	Order3	Order3	Order4	Order2	Order3	Order4-1	Order7	Order8	Order9	Order20	Order20-1	Order20-2	Order20-3	Order20-4	Order20-5	Order20-7	Order23	Order26	Order14	Order15	Order10	Order11	Order12	Order13	Order15	Order1	Order1	Order41	Order42	Order44	Order46	Order47	Order2	Order5	Order8	Order10	Order11	Order12	Order16	Order20	Order21	Order22	Order25	Order26
CO2 fixation
Calvin cycle	rbcL; ribulose-bisphosphate carboxylase large chain [EC:4.1.1.39]	5	0	0	0	0	0	0	0	0	0	0	0	0	0	0	0	0	2	0	1	0	0	6	0	0	0	0	0	0	0	0	0	0	0	0	0	0	0	0	0	0	0	0	0	0	0	0	0
	rbcS; ribulose-bisphosphate carboxylase small chain [EC:4.1.1.39]	0	0	0	0	0	0	0	0	0	0	0	0	0	0	0	0	0	0	0	0	0	0	0	0	0	0	0	0	0	0	0	0	0	0	0	0	0	0	0	0	0	0	0	0	0	0	0	0
Reductive acetyl-CoA pathway	carbon-monoxide dehydrogenase	0	16	0	0	0	1224	732	12	12	0	0	70	0	0	0	0	0	0	0	0	0	0	18	46	0	0	0	0	0	0	2	0	0	0	0	0	20	44	206	6	8	22	10	4	6	26	6	14
Reductive acetyl-CoA pathway	aclB; ATP-citrate lyase beta-subunit [EC:2.3.3.8]
Reductive acetyl-CoA pathway	acsB; acetyl-CoA synthase [EC:2.3.1.169]	0	0	11	48	29	0	0	0	0	0	0	0	0	0	0	0	0	0	0	0	0	0	0	0	0	0	0	0	0	0	1	0	0	0	0	0	30	66	309	9	12	0	15	6	9	39	9	21
3-hydroxypropionate pathway	abfD; 4-hydroxybutyryl-CoA dehydratase / vinylacetyl-CoA-Delta-isomerase [EC:4.2.1.120 5.3.3.3]	0	2	0	0	0	0	0	0	0	0	0	0	0	0	0	0	0	0	0	0	0	0	0	0	0	0	0	0	0	0	1	0	0	0	0	0	0	0	0	0	0	0	0	0	0	0	0	0
Reverse TCA	korA; 2-oxoglutarate ferredoxin oxidoreductase subunit alpha [EC:1.2.7.3]	5	2	11	48	29	0	0	6	6	71	1	0	1	0	0	0	0	2	0	1	1	0	12	12	0	0	0	0	0	0	1	0	0	0	0	2	20	44	206	6	8	147	10	4	6	26	6	14
Starch
	alpha-amylase [EC:3.2.1.1]	5	0	0	0	0	0	0	0	0	0	0	0	0	0	20	14	8	6	3	0	6	0	0	12	0	0	0	0	0	0	0	0	0	5	15	15	0	0	0	0	0	147	0	0	0	0	0	0
	E3.2.1.54; cyclomaltodextrinase [EC:3.2.1.54]
	susB K01178,glucoamylase [EC:3.2.1.3	0	0	11	48	29	0	0	0	0	0	0	0	0	0	0	0	0	0	0	0	0	0	0	0	0	0	0	0	0	0	0	0	0	0	0	0	0	0	0	0	0	11	0	0	0	0	0	0
	pullulanase [EC:3.2.1.41]	0	0	0	0	0	0	0	0	0	0	0	35	0	0	0	0	0	0	0	0	3	0	0	0	0	0	0	0	0	0	0	0	0	0	0	0	0	0	0	0	0	0	0	0	0	0	0	0
	neopullulanase [EC:3.2.1.135]	0	0	0	0	0	0	0	0	0	0	0	0	0	0	0	0	0	0	0	0	0	0	6	0	0	0	0	0	0	0	0	0	0	0	0	0	0	0	0	0	0	0	0	0	0	0	0	0
Cellulose
	E2.4.1.20; cellobiose phosphorylase [EC:2.4.1.20]	0	0	0	0	0	0	0	0	0	0	0	0	0	0	0	0	0	0	0	0	0	0	0	0	0	0	0	0	0	0	0	0	0	0	0	0	0	0	0	0	0	0	0	0	0	0	0	0
	E3.2.1.4; endoglucanase [EC:3.2.1.4]	5	0	11	48	29	305	182	6	6	71	2	36	1	2	10	7	4	9	1	6	32	41	12	34	14	28	102	93	350	8	1	5	55	5	15	17	10	22	103	3	4	169	5	2	3	13	3	7
Hemicellulose
	E3.2.1.55, abfA; alpha-N-arabinofuranosidase [EC:3.2.1.55]	0	0	11	48	29	0	0	6	6	71	1	36	1	1	0	0	0	6	0	6	22	21	6	12	0	0	0	0	0	0	0	0	0	0	0	2	0	0	0	0	0	0	0	0	0	0	0	0
	E3.2.1.25, MANBA, manB; beta-mannosidase [EC:3.2.1.25]	0	0	0	0	0	0	0	0	0	71	0	27	1	0	0	0	0	0	0	0	0	0	6	23	0	0	0	0	0	0	0	0	0	3	8	7	0	0	0	0	0	0	0	0	0	0	0	0
	xylA; xylose isomerase [EC:5.3.1.5]	0	0	0	0	0	305	182	6	6	0	1	36	0	1	0	0	0	2	0	3	19	21	0	12	0	0	0	0	0	0	0	0	0	3	8	9	0	0	0	0	0	147	0	0	0	0	0	0
	xynB; xylan 1,4-beta-xylosidase [EC:3.2.1.37]	0	0	11	48	29	0	0	0	0	0	1	28	0	0	0	0	0	0	0	0	14	0	0	0	0	0	0	0	0	0	0	0	0	0	0	0	0	0	0	0	0	0	0	0	0	0	0	0
Chitin
	NAGLU; alpha-N-acetylglucosaminidase [EC:3.2.1.50]	0	0	0	0	0	0	0	0	0	0	0	0	0	0	0	0	0	0	0	0	9	0	0	0	0	0	0	0	0	0	0	0	0	0	0	0	0	0	0	0	0	0	0	0	0	0	0	0
	E3.2.1.14; chitinase [EC:3.2.1.14]	0	0	11	48	29	305	182	0	0	0	1	0	0	0	0	0	0	2	0	1	18	0	0	12	2	6	20	19	70	2	0	1	11	0	0	0	0	0	0	0	0	0	0	0	0	0	0	0
Pectin
	E3.2.1.15; polygalacturonase [EC:3.2.1.15]	0	0	0	0	0	0	0	0	0	0	0	0	0	0	0	0	0	0	0	0	0	0	0	0	0	0	0	0	0	0	0	0	0	0	0	0	0	0	0	0	0	0	0	0	0	0	0	0
Lignin
Other sugars
	mannosyl-oligosaccharide alpha-1,2-mannosidase [EC:3.2.1.113]
	alpha-mannosidase [EC:3.2.1.24]	0	0	0	0	0	0	0	0	0	0	0	0	0	0	0	0	0	2	0	1	0	0	6	34	0	0	0	0	0	0	0	0	0	10	30	31	0	0	0	0	0	147	0	0	0	0	0	0
	beta-glucosidase [EC:3.2.1.21]	5	0	33	144	87	610	364	17	17	215	3	165	2	2	20	14	8	12	3	8	50	42	24	57	0	0	0	0	0	0	0	0	0	13	38	41	0	0	0	0	0	0	0	0	0	0	0	0
	mannosyl-glycoprotein endo-beta-N-acetylglucosaminidase [EC:3.2.1.96]
	glucan endo-1,3-beta-D-glucosidase [EC:3.2.1.39]	0	0	0	0	0	0	0	0	0	0	0	0	0	0	0	0	0	0	0	0	0	0	0	0	0	0	0	0	0	0	0	0	0	0	0	0	0	0	0	0	0	0	0	0	0	0	0	0
	sialidase	0	0	0	0	0	0	0	0	0	0	1	0	0	0	0	0	0	2	0	1	15	0	0	0	0	0	0	0	0	0	0	0	0	0	0	2	0	0	0	0	0	158	0	0	0	0	0	0
Methanogenesis
	methyl-coenzyme M reductase	25	0	0	0	0	0	0	0	0	0	0	0	0	0	0	0	0	0	0	0	0	0	0	0	0	0	0	0	0	0	0	0	0	0	0	0	0	0	0	0	0	0	0	0	0	0	0	0
Methanotrophy
	methane monooxygenase	0	0	0	0	0	0	0	0	0	0	0	0	0	0	0	0	0	0	0	0	0	0	0	0	0	0	0	0	0	0	0	0	0	0	0	0	0	0	0	0	0	0	0	0	0	0	0	0
Acetogenesis
	MTHFD; methylenetetrahydrofolate dehydrogenase (NADP+) / methenyltetrahydrofolate cyclohydrolase / formyltetrahydrofolate synthetase [EC:1.5.1.5 3.5.4.9 6.3.4.3]	0	0	0	0	0	0	0	0	0	0	0	0	0	0	0	0	0	0	0	0	0	0	18	0	0	0	0	0	0	0	0	0	0	0	0	0	0	0	0	0	0	0	0	0	0	0	0	0
Others
	E3.3.2.8; limonene-1,2-epoxide hydrolase [EC:3.3.2.8]	0	0	0	0	0	0	0	0	0	0	0	0	0	0	0	0	0	0	0	0	0	0	0	0	0	0	0	0	0	0	0	0	0	0	0	0	0	0	0	0	0	0	0	0	0	0	0	0
	vanA; vanillate monooxygenase [EC:1.14.13.82]	0	0	0	0	0	0	0	0	0	0	0	0	0	0	0	0	0	0	0	0	0	0	0	0	0	0	0	0	0	0	0	0	0	0	0	0	0	0	0	0	0	0	0	0	0	0	0	0
	pcaH; protocatechuate 3,4-dioxygenase, beta subunit [EC:1.13.11.3]	0	0	0	0	0	0	0	0	0	0	1	36	0	0	0	0	0	2	0	1	4	0	0	0	0	0	0	0	0	0	0	0	0	0	0	2	0	0	0	0	0	147	0	0	0	0	0	0
	benzoyl-CoA reductase subunit
	dmpB; catechol 2,3-dioxygenase [EC:1.13.11.2]	0	0	0	0	0	0	0	0	0	0	0	0	0	0	0	0	0	0	0	0	0	0	6	0	0	0	0	0	0	0	0	0	0	0	0	0	0	0	0	0	0	0	0	0	0	0	0	0
[truncated: 44 more columns]

## Sheet: nitrogen
		Euryarchaeota	Thaumarchaeota	Acidobacteria			Actinobacteria		Bacteroidetes															Chloroflexi		Deferribacteres					Fibrobacteres	Firmicutes	Lentisphaerae					Planctomycetes
		Order14	Order3-2	Order1	Order2	Order3	Order3	Order4	Order2	Order3	Order4-1	Order7	Order8	Order9	Order20	Order20-1	Order20-2	Order20-3	Order20-4	Order20-5	Order20-7	Order23	Order26	Order14	Order15	Order10	Order11	Order12	Order13	Order15	Order1	Order1	Order41	Order42	Order44	Order46	Order47	Order2	Order5	Order8	Order10	Order11	Order12	Order16	Order20	Order21	Order22	Order25	Order26
N-fixation
	nifH; nitrogenase iron protein NifH [EC:1.18.6.1]	5	0	0	0	0	0	0	0	0	0	0	0	0	0	0	0	0	0	0	0	0	0	0	0	2	6	20	19	70	2	1	1	11	0	0	0	0	0	0	0	0	0	0	0	0	0	0	0
Nitrification
	pmoA-amoA; methane/ammonia monooxygenase subunit
	hao; hydroxylamine dehydrogenase [EC:1.7.2.6]	0	0	0	0	0	0	0	0	0	0	0	0	0	0	0	0	0	0	0	0	0	0	0	0	0	0	0	0	0	0	0	0	0	0	0	0	10	22	103	3	4	0	5	2	3	13	3	7
Ammonification
	GDH2; glutamate dehydrogenase [EC:1.4.1.2]	0	0	0	0	0	305	182	0	0	0	0	0	0	0	0	0	0	0	0	0	0	0	0	0	0	0	0	0	0	0	0	0	0	0	0	0	0	0	0	0	0	0	0	0	0	0	0	0
	GLUD1_2, gdhA; glutamate dehydrogenase (NAD(P)+) [EC:1.4.1.3]	5	4	11	48	29	0	0	6	6	74	1	36	1	1	18	14	7	12	2	6	21	21	12	12	0	0	0	0	0	0	0	0	0	0	0	2	10	22	103	3	4	136	5	2	3	13	3	7
	E1.4.1.4, gdhA; glutamate dehydrogenase (NADP+) [EC:1.4.1.4]	0	0	11	48	29	0	0	0	0	74	0	0	1	0	10	7	4	3	1	0	3	0	0	0	2	6	20	19	70	2	0	1	11	3	8	9	0	0	0	0	0	11	0	0	0	0	0	0
	urease	0	0	0	0	0	0	0	0	0	0	0	0	0	0	0	0	0	0	0	0	0	0	6	0	0	0	0	0	0	0	0	0	0	0	0	0	0	0	0	0	0	0	0	0	0	0	0	0
DNRA
	napA; periplasmic nitrate reductase NapA [EC:1.7.99.4]	0	0	0	0	0	0	0	0	0	0	0	0	0	0	0	0	0	0	0	0	0	0	0	0	0	0	0	0	0	0	0	0	0	0	0	0	10	22	103	3	4	0	5	2	3	13	3	7
	nrfA nitrite reductase (cytochrome c-552) [EC:1.7.2.2]	0	0	0	0	0	0	0	0	0	0	0	0	0	0	10	7	4	5	1	1	1	0	6	0	0	0	0	0	0	0	0	0	0	0	0	2	0	0	0	0	0	0	0	0	0	0	0	0
	nrfH; cytochrome c nitrite reductase small subunit
Assimilatory N reduction
	nasA; assimilatory nitrate reductase catalytic subunit [EC:1.7.99.4]	0	0	0	0	0	0	0	0	0	0	0	0	0	0	0	0	0	0	0	0	0	0	0	12	0	0	0	0	0	0	0	0	0	0	0	2	0	0	0	0	0	147	0	0	0	0	0	0
	nirB; nitrite reductase (NADH) large subunit [EC:1.7.1.15]	0	0	0	0	0	305	182	0	0	0	1	0	0	0	0	0	0	2	0	1	18	0	0	0	0	0	0	0	0	0	0	0	0	3	8	11	0	0	0	0	0	158	0	0	0	0	0	0
	nirA; ferredoxin-nitrite reductase [EC:1.7.7.1]	5	0	0	0	0	305	182	6	6	0	0	0	0	0	0	0	0	0	0	0	0	0	0	12	0	0	0	0	0	0	0	0	0	0	0	0	0	0	0	0	0	136	0	0	0	0	0	0
Denitrification
	narG; nitrate reductase alpha subunit [EC:1.7.99.4]	0	0	0	0	0	0	0	0	0	0	0	0	0	0	0	0	0	0	0	0	0	0	0	0	0	0	0	0	0	0	0	0	0	0	0	0	10	22	103	3	4	0	5	2	3	13	3	7
	nirK; nitrite reductase (NO-forming) [EC:1.7.2.1]	0	0	0	0	0	0	0	6	6	0	0	0	0	0	10	7	4	3	1	0	0	0	0	12	0	0	0	0	0	0	0	0	0	0	0	0	0	0	0	0	0	0	0	0	0	0	0	0
	nirS; nitrite reductase (NO-forming) / hydroxylamine reductase [EC:1.7.2.1 1.7.99.1]
	norB; nitric oxide reductase subunit B [EC:1.7.2.5]	0	0	0	0	0	0	0	0	0	0	0	0	0	0	10	7	4	3	1	0	1	0	0	0	0	0	0	0	0	0	0	0	0	0	0	0	0	0	0	0	0	0	0	0	0	0	0	0
	nosZ; nitrous-oxide reductase [EC:1.7.2.4]	0	0	0	0	0	0	0	6	6	0	0	35	0	1	10	7	4	5	1	3	0	21	6	0	0	0	0	0	0	0	0	0	0	0	0	0	0	0	0	0	0	0	0	0	0	0	0	0
Anammox
Others
peptidoglycan degradation	murQ; N-acetylmuramic acid 6-phosphate etherase [EC:4.2.1.126]	0	0	11	48	29	0	0	6	6	74	1	36	1	1	10	7	4	5	1	3	19	21	6	12	0	0	0	0	0	0	0	0	0	0	0	0	10	22	103	3	4	0	5	2	3	13	3	7
	aminopeptidase	15	6	45	191	116	1529	914	24	24	299	8	367	4	8	46	35	18	39	5	26	152	165	42	82	12	36	120	114	420	12	4	6	66	6	16	24	40	88	412	12	16	1196	20	8	12	52	12	28
	oligopeptidase	0	0	22	96	58	0	0	0	0	148	2	72	2	2	10	7	4	7	1	6	35	42	6	0	0	0	0	0	0	0	0	0	0	0	0	2	0	0	0	0	0	147	0	0	0	0	0	0
polyamine degradation	amidase	0	0	55	240	145	1529	914	29	29	145	8	255	2	6	48	35	19	31	6	22	107	126	12	12	8	24	80	76	280	8	2	4	44	3	8	9	0	0	0	0	0	305	0	0	0	0	0	0
	cyanophycinase	0	0	0	0	0	305	182	0	0	0	1	36	0	1	0	0	0	0	0	2	23	21	6	0	0	0	0	0	0	0	0	0	0	0	0	0	0	0	0	0	0	0	0	0	0	0	0	0
taurine degradation	xsc; sulfoacetaldehyde acetyltransferase [EC:2.3.3.15]	0	0	0	0	0	0	0	0	0	0	0	0	0	0	0	0	0	0	0	0	0	0	0	0	0	0	0	0	0	0	0	0	0	0	0	0	0	0	0	0	0	0	0	0	0	0	0	0
glycine-betaine degradation	DMGDH; dimethylglycine dehydrogenase [EC:1.5.8.4]	0	0	0	0	0	0	0	0	0	0	0	0	0	0	0	0	0	0	0	0	0	0	0	0	0	0	0	0	0	0	0	0	0	0	0	0	0	0	0	0	0	0	0	0	0	0	0	0
[truncated: 44 more columns]

## Sheet: sulfur
		Euryarchaeota	Thaumarchaeota	Acidobacteria			Actinobacteria		Bacteroidetes															Chloroflexi		Deferribacteres					Fibrobacteres	Firmicutes	Lentisphaerae					Planctomycetes
		Order14	Order3-2	Order1	Order2	Order3	Order3	Order4	Order2	Order3	Order4-1	Order7	Order8	Order9	Order20	Order20-1	Order20-2	Order20-3	Order20-4	Order20-5	Order20-7	Order23	Order26	Order14	Order15	Order10	Order11	Order12	Order13	Order15	Order1	Order1	Order41	Order42	Order44	Order46	Order47	Order2	Order5	Order8	Order10	Order11	Order12	Order16	Order20	Order21	Order22	Order25	Order26
Sulfur reduction
	dsrA; sulfite reductase alpha subunit [EC:1.8.99.3 1.8.99.1]	0	0	0	0	0	0	0		0	0	0	0	0	0	0	0	0	0	0	0	0	0	0	0	0	0	0	0	0	0	0	0	0	0	0	0	0	0	0	0	0	0	0	0	0	0	0	0
	dsrB; sulfite reductase beta subunit [EC:1.8.99.3 1.8.99.1]	0	0	0	0	0	0	0		0	0	0	0	0	0	0	0	0	0	0	0	0	0	0	0	0	0	0	0	0	0	0	0	0	0	0	0	0	0	0	0	0	0	0	0	0	0	0	0
Sulfur oxidation
	SUOX; sulfite oxidase [EC:1.8.3.1]	0	0	0	0	0	0	0		0	0	0	0	0	0	0	0	0	0	0	0	0	0	0	12	0	0	0	0	0	0	0	0	0	0	0	0	0	0	0	0	0	0	0	0	0	0	0	0
	sulfur-oxidizing protein
Diss Sulfate reduction/Sulfur oxidation
	aprA; adenylylsulfate reductase, subunit A [EC:1.8.99.2]	0	0	0	0	0	0	0		0	0	0	0	0	0	0	0	0	0	0	0	0	0	0	0	2	6	20	19	70	2	0	1	11	0	0	0	10	22	103	3	4	0	5	2	3	13	3	7
Assm Sulfate reduction
	sat, met3 sulfate adenylyltransferase [EC:2.7.7.4]	0	0	0	0	0	0	0		0	0	0	0	0	0	0	0	0	0	0	0	0	0	6	12	0	0	0	0	0	0	0	0	0	0	0	0	10	22	103	3	4	136	5	2	3	13	3	7
	cysND sulfate adenylyltransferase subunit 1 [EC:2.7.7.4]	0	0	11	48	29	0	0		0	74	1	36	1	1	10	7	4	5	1	3	24	21	0	0	2	6	20	19	70	2	0	1	11	0	0	2	0	0	0	0	0	0	0	0	0	0	0	0
DMSP
	dmdA; dimethylsulfoniopropionate demethylase [EC:2.1.1.269]
extracellular DMSO respiration	dmsA; anaerobic dimethyl sulfoxide reductase subunit A [EC:1.8.5.3]	0	0	0	0	0	0	0		0	0	0	0	0	0	0	0	0	0	0	0	0	0	0	0	0	0	0	0	0	0	0	0	0	0	0	0	0	0	0	0	0	0	0	0	0	0	0	0
	dddL; dimethylpropiothetin dethiomethylase [EC:4.4.1.3
[truncated: 44 more columns]

## Sheet: phosphate
		Euryarchaeota	Thaumarchaeota	Acidobacteria			Actinobacteria		Bacteroidetes															Chloroflexi		Deferribacteres					Fibrobacteres	Firmicutes	Lentisphaerae					Planctomycetes
		Order14	Order3-2	Order1	Order2	Order3	Order3	Order4	Order2	Order3	Order4-1	Order7	Order8	Order9	Order20	Order20-1	Order20-2	Order20-3	Order20-4	Order20-5	Order20-7	Order23	Order26	Order14	Order15	Order10	Order11	Order12	Order13	Order15	Order1	Order1	Order41	Order42	Order44	Order46	Order47	Order2	Order5	Order8	Order10	Order11	Order12	Order16	Order20	Order21	Order22	Order25	Order26
Polyphosphate biosynthesis
	ppk; polyphosphate kinase [EC:2.7.4.1]	5	0	11	48	29	305	182		6	74	2	68	1	1	10	7	4	7	1	5	30	21	6	0	0	0	0	0	0	0	0	0	0	3	8	9	0	0	0	0	0	147	0	0	0	0	0	0
	appA; 4-phytase / acid phosphatase [EC:3.1.3.26 3.1.3.2]	0	0	0	0	0	0	0		0	0	0	0	0	0	0	0	0	0	0	0	0	0	0	0	0	0	0	0	0	0	0	0	0	0	0	0	0	0	0	0	0	0	0	0	0	0	0	0
Phosphate acquisition
	PPX1; exopolyphosphatase [EC:3.6.1.11]	0	0	0	0	0	0	0		0	0	0	0	0	0	0	0	0	0	0	0	9	0	0	0	0	0	0	0	0	0	0	0	0	0	0	0	0	0	0	0	0	0	0	0	0	0	0	0
	phosphate transport system permease	10	4	22	96	58	610	364		12	0	0	0	0	0	0	0	0	0	0	0	8	0	24	24	4	12	40	38	140	4	2	2	22	6	16	18	20	44	206	6	8	283	10	4	6	26	6	14
	phoD; alkaline phosphatase D [EC:3.1.3.1]	0	0	0	0	0	0	0		6	74	1	61	1	0	0	0	0	0	0	0	15	0	6	12	0	0	0	0	0	0	1	0	0	5	15	15	10	22	103	3	4	308	5	2	3	13	3	7
	phnX; phosphonoacetaldehyde hydrolase [EC:3.11.1.1]	0	0	0	0	0	0	0		0	0	0	0	0	0	0	0	0	0	0	0	0	0	6	0	0	0	0	0	0	0	0	0	0	0	0	0	0	0	0	0	0	136	0	0	0	0	0	0
	phnA; phosphonoacetate hydrolase [EC:3.11.1.2]	0	0	0	0	0	0	0		0	74	1	36	1	1	10	7	4	5	1	3	15	21	0	0	0	0	0	0	0	0	0	0	0	0	0	2	0	0	0	0	0	11	0	0	0	0	0	0
[truncated: 44 more columns]

## Sheet: others
		Euryarchaeota	Thaumarchaeota	Acidobacteria			Actinobacteria		Bacteroidetes															Chloroflexi		Deferribacteres					Fibrobacteres	Firmicutes	Lentisphaerae					Planctomycetes
		Order14	Order3-2	Order1	Order2	Order3	Order3	Order4	Order2	Order3	Order4-1	Order7	Order8	Order9	Order20	Order20-1	Order20-2	Order20-3	Order20-4	Order20-5	Order20-7	Order23	Order26	Order14	Order15	Order10	Order11	Order12	Order13	Order15	Order1	Order1	Order41	Order42	Order44	Order46	Order47	Order2	Order5	Order8	Order10	Order11	Order12	Order16	Order20	Order21	Order22	Order25	Order26
Transport
	periplasmic protein TonB	0	0	35	142	87	0	0	76	22	76	2	61	1	2	10	7	4	11	2	7	35	41	0	0	12	22	82	74	280	6	0	4	44	0	0	0	10	22	103	3	4	11	5	2	3	13	3	7
	symporter
	antiporter
Sulfatases
	arylsulfatase A [EC:3.1.6.8]	0	0	0	0	0	0	0	0	0	0	0	35	0	1	0	0	0	6	0	6	11	21	0	0	0	0	0	0	0	0	0	0	0	33	98	123	10	22	103	3	4	649	5	2	3	13	3	7
	arylsulfatase B [EC:3.1.6.12]	0	0	0	0	0	0	0	0	0	0	0	0	0	0	0	0	0	4	0	3	0	0	0	0	0	0	0	0	0	0	0	0	0	0	0	2	0	0	0	0	0	158	0	0	0	0	0	0
	arylsulfatase [EC:3.1.6.1]	5	0	11	48	29	0	0	74	6	74	2	61	1	2	0	0	0	18	0	14	82	41	0	0	0	0	0	0	0	0	0	0	0	37	112	139	30	66	309	9	12	1199	15	6	9	39	9	21
	choline-sulfatase [EC:3.1.6.6]	0	0	0	0	0	0	0	0	0	0	0	0	0	0	0	0	0	2	0	1	0	0	0	0	0	0	0	0	0	0	0	0	0	7	22	28	0	0	0	0	0	147	0	0	0	0	0	0
	iduronate 2-sulfatase [EC:3.1.6.13]	0	0	0	0	0	0	0	0	0	0	0	0	0	0	0	0	0	4	0	3	5	0	0	0	0	0	0	0	0	0	0	0	0	7	22	28	10	22	103	3	4	480	5	2	3	13	3	7
	uncharacterized sulfatase [EC:3.1.6.-]	5	0	0	0	0	0	0	71	0	71	1	36	1	2	0	0	0	10	0	9	57	41	0	0	0	0	0	0	0	0	0	0	0	30	90	111	30	66	309	9	12	1243	15	6	9	39	9	21
	N-acetylgalactosamine-6-sulfatase [EC:3.1.6.4]	0	0	0	0	0	0	0	0	0	0	0	0	0	0	0	0	0	0	0	0	0	0	0	0	0	0	0	0	0	0	0	0	0	3	8	11	0	0	0	0	0	11	0	0	0	0	0	0
	N-acetylglucosamine-6-sulfatase [EC:3.1.6.14]	0	0	0	0	0	0	0	0	0	0	0	0	0	0	0	0	0	2	0	1	1	0	0	0	0	0	0	0	0	0	0	0	0	5	15	19	0	0	0	0	0	158	0	0	0	0	0	0
Motility
	flagella
	'.*(motility|pilus|pili).*'
Iron
	ABC.FEV.S; iron complex transport system substrate-binding protein	25	4	46	190	116	1228	736	144	11	144	1	7	1	1	10	7	4	7	1	5	36	21	12	34	10	16	62	55	210	4	2	3	33	5	15	15	10	22	103	3	4	147	5	2	3	13	3	7
	ABC.FEV.P; iron complex transport system permease protein	15	2	35	142	87	923	554	144	6	144	1	7	1	1	10	7	4	7	1	5	27	21	12	23	6	11	41	37	140	3	3	2	22	3	8	9	0	0	0	0	0	11	0	0	0	0	0	0
	ABC.FEV.A; iron complex transport system ATP-binding protein [EC:3.6.3.34]	20	2	35	142	87	923	554	144	6	144	1	7	1	1	10	7	4	7	1	5	27	21	6	23	6	11	41	37	140	3	2	2	22	5	15	15	0	0	0	0	0	147	0	0	0	0	0	0
	afuA, fbpA; iron(III) transport system substrate-binding protein	0	0	0	0	0	305	182	0	6	0	0	0	0	0	10	7	4	5	1	1	1	0	12	0	0	0	0	0	0	0	1	0	0	0	0	0	0	0	0	0	0	147	0	0	0	0	0	0
	afuB, fbpB; iron(III) transport system permease protein	0	2	0	0	0	305	182	0	6	0	0	0	0	0	10	7	4	3	1	0	7	0	12	0	0	0	0	0	0	0	0	0	0	3	8	9	0	0	0	0	0	0	0	0	0	0	0	0
	afuC, fbpC; iron(III) transport system ATP-binding protein [EC:3.6.3.30]	0	2	0	0	0	305	182	0	0	0	0	0	0	0	10	7	4	3	1	0	1	0	12	0	0	0	0	0	0	0	0	0	0	3	8	9	0	0	0	0	0	147	0	0	0	0	0	0
	hemH, FECH; ferrochelatase [EC:4.99.1.1	0	0	11	48	29	305	182	74	6	74	1	36	1	1	10	7	4	5	1	3	19	21	6	12	0	0	0	0	0	0	0	0	0	0	0	0	0	0	0	0	0	147	0	0	0	0	0	0
[truncated: 44 more columns]
